# Supplementary material for: Risk factors, predictions, and progression of acute kidney injury in hospitalized COVID-19 patients: An observational retrospective cohort study
Source: PLoS One. 2021 Sep 29;16(9):e0257253. doi: 10.1371/journal.pone.0257253 (PMC8480894; doi:10.1371/journal.pone.0257253)
Supplement: S1 File — COVID-19 Patients’ data. (XLSX) [file pone.0257253.s001.xlsx]

## Sheet: COVID19 Patients (combined) fin
AKIorNormal	age	nationalityBNB	durationofadmissionindays	Transfered	comorbidityYN	DM	HTN	CKD	IHD	chronicpulmonarydiseaseyn	chronicheapticdiseaseyn	otherconditions	symptomsduration	cough	fever	dyspnea	diarrhea	URTsx	fatigue	hypoxicencephalopathyyn	reducedUOPyn	BPonadmission	heartrate	respiratoryrate	spo2	cxrinfilteration	wbc	HB	PLT	lymph	PT	INR	d.diamer	Na	K	HCO3	urea	uricacid	sct	eGFRMDRDe	CK	ckmb	tropI	ProBNP	Alt	AST	GGT	Alp	ferritin
1	55	2	19	1	1	1	0	0	0	0	0	0	unknown	1	1	0	1	0	1	0	Not recorded	134/88	80	20	98% RA	Nil	6.75	12	318	0.37	13.7	0.94	0.34	142	3.7	21.9	4.5	149	91	60	45	8.7	0	29.33	20.8	153	25	52	202
1	40	1	3	1	0	0	0	0	0	0	0	0	unknown	0	1	0	0	0	1	0	Not recorded	131/85	76	16	97% RA	Nil	3.49	15.6	243	0.38	14.2	0.98	0.3	142	4.13	23	6	434	113	58	119	24	0	5	37	27.6	53	78	491
1	64	2	25	0	1	1	1	1	1	0	0	0	unknown	0	1	0	0	0	1	0	Not recorded	139/70	76	18	96% RA	Nil	5.42	14.7	185	0.37	35	#NULL!	0.36	131	4.18	22.9	10	354	117	54	683	27.5	0	403	33.9	41	55	110	152
1	55	2	17	0	1	0	1	0	1	0	0	0	unknown	1	0	0	0	1	0	0	Not recorded	146/86	60	20	98% RA	Nil	7.6	14.2	213	0.38	16.5	1.14	0.31	140	5	22.4	6	367	94	60	74	15.6	0	22.38	17	21	21	117	28.6
1	51	2	18	0	0	0	0	0	0	0	0	0	12	1	1	0	0	1	0	0	Not recorded	100/63	63	18	98% RA	Mild BL infilterates	4.38	12.7	195	0.52	14.2	1.03	0.49	137	4.2	23	3	231	62	60	193	17.3	0	54	60.9	30.9	195	113	654.9
1	53	1	15	0	1	1	1	1	0	0	0	0	Unsure	1	0	1	0	0	1	0	No (negative balance)	196/102	70	18	98% RA	Bi-basal infilterates	4.82	9.5	212	0.173	17.3	1.05	0.98	139	5	19.7	13.7	364	399	14	540	33.8	0	2450	14.9	21.2	93	106	313
1	61	2	23	0	1	1	0	0	0	0	0	DLP	2	1	1	1	0	0	0	0	Good UOP	143/72	95	18	93% on 8L	BL infulterates	7.28	12.1	204	0.095	16	1.14	0.92	136	6.47	22.7	4.5	162	80	60	118	91	0.22	100.6	35	57.3	163	170	307
1	40	2	7	0	1	1	1	1	1	1	0	DLP	5 days	1	1	1	0	0	0	0	YES (Positive balance)	111/85	104	34	86% BiPAP	BL infulterates	11.17	15.2	211	0.09	17.2	1.19	4	127	3.97	15.8	8.5	288	165	40	414	30	0	227	48	111	106	62	1319
1	69	2	23	0	1	1	1	0	0	0	0	DLP	5 days	0	1	1	0	0	0	0	YES (Positive balance)	123/71	89	23	91% NIV	BL infulterates	7.43	12.8	111	0.062	15.5	1.08	1.4	139	4.9	16.9	8.9	326	64	60	723	31.7	0.21	265.1	43.9	91	27	46	690
1	60	2	28	0	0	0	0	0	0	0	0	0	5 days	1	1	0	0	0	0	0	YES (Positive balance)	101/61	85	18	97% RA	BL infulterates	12.6	15.5	144	0.044	15.9	1.1	1.94	135	4.82	22.6	2.5	243	51	60	34	25.3	0	67.21	20.5	24.3	95	160	190
1	52	2	14	0	1	1	0	1	0	0	0	DLP	7	1	1	1	0	1	1	0	Not recorded	120/73	76	20	96% RA	BL infulterates	7.38	14	326	0.14	16.4	1.13	1.42	136	4.63	20.3	11	327	206	30	58	14.9	0	85	68	79	66	191	1130
1	37	2	25	0	1	0	1	0	0	0	0	Gout	7	1	1	1	0	0	1	1	Good UOP	113/80	114	20	97% 2L	Right sided pneumonia	4.65	14.6	117	0.25	14.7	1.01	0.55	140	4	21.5	4.6	372	116	60	3777	43	0	31	46.8	62	21	37	1303
1	65	1	10	0	1	1	1	0	1	0	0	DLP and Meiner's	3	1	1	1	0	0	0	0	Not recorded	143/81	103	19	96% RA	BL infulterates + congestion	7.52	10.8	506	0.322	14.4	0.99	0.27	134	3.33	21.6	3.7	282	60	60	537	34.4	0	11.43	17.8	24.6	63	55	113.2
1	61	2	9	0	1	1	1	0	0	0	0	DLP	4	1	1	0	0	0	0	0	Not recorded	130/69	92	22	93% on 4L	BL infulterates + congestion	8.7	9	200	0.09	14	1.01	0.96	120	3.85	22.5	5.2	191	71	60	318	17.9	0	69	33	26.3	51	59	495
1	70	1	30	0	1	1	1	0	0	0	0	0	3	1	1	1	1	1	1	0	Yes (Positive balance)	215/80	80	18	89% RA	BL infulterates	6.47	15.6	253	0.198	15.3	1.1	0.74	131	4.43	16	5.8	350	98	60	1112	43.6	0	426.5	33	60.7	47	56	1235
1	71	2	6	0	1	0	1	1	0	0	0	0	3	1	1	0	0	0	1	0	Yes (Positive balance)	105/54 (NA)	69	#NULL!	intubated	BL infulterates	19.9	12.1	223	0.029	14.7	1.06	9.38	139	3.73	18.9	15.2	358	278	20	454	25	0.33	1035	22	49	24	54	2401
1	57	1	14	0	1	1	1	1	0	0	0	DLP	3	1	0	1	0	0	0	0	No (negative balance)	132/85	55	18	85% FM	Bi-basal infilterates	7.48	9.4	389	0.21	14.8	1.02	4.87	135	6.93	12.3	22.8	360	184	20	348	26.3	0.69	#NULL!	30	104	155	98	1677
1	85	1	10	0	1	1	1	0	0	1	1	1	4	0	1	0	0	0	0	0	Yes (Positive balance)	98/57	88	22	95% 5L	BL infulterates	7.3	11.8	167	0.09	17	1.23	4.5	133	3.84	25	5.8	254	72	60	31	14.4	0.77	#NULL!	20.8	19.5	27	79	253
1	45	2	18	0	1	1	1	0	0	0	0	0	10	1	1	0	0	0	0	0	No (negative balance)	135/70	64	23	Intubated	BL infulterates	10	10.6	271	0.2	15.8	1.14	1.88	135	3.55	18.8	5.2	247	117	58	485	23	0	734.5	20.5	41.5	51	50	714
1	45	2	9	0	0	0	0	0	0	0	0	0	1	0	0	0	0	0	0	SAH	YES (Positive balance)	170/70	60	25	100% 15 L	Right sided pneumonia	19.48	15.9	201	0.063	15.3	1.1	2.29	142	4.25	22.9	5.4	250	54	60	800	41.4	0	#NULL!	23	29.7	22	71	1151
1	75	1	16	0	1	1	1	1	0	0	0	0	10	1	1	0	0	1	1	0	No (negative balance)	183/82	62	17	98% RA	BL infulterates + congestion	6.92	10.2	207	0.4	14	1.01	1.02	139	4.13	23	25.5	475	317	17	212	16.7	0	#NULL!	22	79	79	163	1401
1	53	2	7	0	1	1	1	0	0	0	0	0	9	0	1	1	0	0	0	0	YeS (Positive balance)	123/75	89	35	100% NIV	Right sided pneumonia	16.91	15	383	0.036	14.9	1.07	3.93	120	4.97	18.3	3.6	162	61	60	407	44.3	0.13	#NULL!	66.4	71.3	135	128	1972
1	51	1	19	0	1	1	1	0	0	0	0	hypothyroidism and gout	4	0	1	0	1	0	0	0	YES (Positive balance)	120/70	78	24	95% 5L	BL infulterates	4.47	12.7	239	0.44	15.6	1.13	0.27	132	3.27	24.8	8.8	561	111	60	153	22.5	0	186	28.5	26.5	33	57	1010
1	64	1	20	0	1	0	0	0	0	1	0	0	4	1	1	0	0	1	1	0	Yes (Positive balance)	117/78	70	19	96% 4L	BL infulterates	10.8	13.9	275	0.103	15.3	1.1	1.05	136	4.6	25	3.9	219	70	60	164	43	0	94.3	35	36	37	79	1359
1	72	1	8	0	1	1	0	0	0	0	0	0	2	0	0	0	0	1	0	0	YES (Positive balance)	127/76	75	18	98% 2L	BL infulterates	4.84	15.8	181	0.33	16	1.17	0.27	127	4.3	18.5	7	272	119	52	152	39	0	1241	27.8	52	47	60	1898
1	44	1	20	0	1	1	0	0	0	0	0	0	14	1	1	1	1	0	1	0	Negative balance	140/76	82	18	95% RA	BL infulterates + congestion	6.48	6.8	275	0.24	13.4	0.96	3.21	133	4.73	14.7	27.8	799	287	21	1013	23.5	0.13	#NULL!	12.3	48.5	41	40	23209
1	50	2	6	0	1	1	1	0	1	0	0	0	3	0	0	1	0	0	0	0	Negative balance	176/84	104	24	CPAP FiO 100%	BL infulterates	11.44	14.2	176	0.056	14.3	1.03	8.58	128	4	17.6	3.6	253	85	60	238	67.2	0.49	#NULL!	50.6	83	60	96	940
1	46	1	20	0	1	1	0	0	0	0	0	0	7	1	1	0	0	1	1	0	Yes (Positive balance)	133/74	86	20	97% 6L NC	BL infulterates	2	13.4	144	0.37	13.2	0.95	3.67	132	5.3	18.5	13.3	492	98	60	255	18.4	0	#NULL!	81	145	50	76	19078
1	76	1	23	0	1	1	0	0	0	0	0	0	8	1	1	0	0	1	1	0	Yes (Positive balance)	132/75	80	20	96% 3L NC	BL infulterates	4.37	14	113	0.1	13.4	0.96	0.9	136	4.5	20	7.2	365	88	60	83	30.8	0	1133	16.9	32.6	8	40	859
1	64	1	11	0	1	1	1	0	0	0	0	Stroke	1	1	1	1	0	0	0	0	YES (Positive balance)	148/70	86	18	96% RA	Congested	15.5	16	392	0.107	15.5	1.12	0.35	128	6.53	17	10	339	71	60	206	100	0.31	524	23	45	15	78	171
1	50	2	33	0	0	0	0	0	0	0	0	0	5 days	1	0	1	0	0	0	0	Yes (Positive balance)	100/58	81	#NULL!	Intubated	Congested	19	10.7	180	0.06	16.9	1.23	2.2	139	4	33	10	242	35	60	129	26	0	84	87	45	57	51	590
1	71	1	3	0	1	1	1	1	0	0	0	Stroke	unknown	1	1	1	0	0	0	0	Not recorded	143/78	122	38	CPAP FiO 100%	BL infilterates	16.4	13.2	207	0.089	33	2.45	#NULL!	160	5.6	15	26	561	389	13	38423	328	17	#NULL!	149	616	205	79	603
1	64	1	3	0	1	1	1	1	0	0	0	DLP	2	1	1	1	1	1	1	0	Yes (Positive balance)	140/65	85	28	CPAP FiO 100%	BL infilterates	12.8	14.6	201	0.05	15.5	1.12	1.58	131	5	18.9	21.6	513	326	17	525	31.4	0	#NULL!	29	45	41	54	1361
1	57	1	10	0	1	0	1	0	0	0	0	0	3	1	1	1	0	1	1	0	Negative balance	132/82	95	18	95% FM 5 L	BL infilterates	13.5	12.2	237	0.07	15	1	5.7	138	3.54	27	7	331	75	60	714	30.6	0.14	518	18	72	24	71	15874
1	81	1	17	0	1	1	1	1	0	0	0	0	2	0	0	0	0	1	0	0	Yes (Positive balance)	148/70	100	18	RA	Left sided patcch	8	13.9	189	0.1	14	1	0.52	139	5.11	22	13.2	482	145	41	99	18.2	0	#NULL!	40	44	103	94	1724
1	62	1	15	0	1	1	1	0	0	0	0	0	3	1	1	1	0	0	0	0	YES (Positive balance)	110/55	78	22	96% 4 L NC	BL infilterates	6	12.5	97	0.07	15	1.12	4.14	129	3.7	20	7.6	170	91	60	1802	44.7	0.15	#NULL!	49	93	20	61	659
1	66	1	10	0	0	0	0	0	0	0	0	0	4	1	0	1	0	0	0	0	YES (Positive balance)	128/66	112	40	NIV 100%	BL infilterates	16.8	13.5	2.58	0.066	15.3	1.11	10.35	140	4.26	21	5.8	215	70	60	134	45.3	0	#NULL!	26	34	54	80	692
1	49	1	10	0	1	1	1	0	0	0	Hep C	DLP	3	0	0	0	1	0	0	0	YeS (Positive balance)	159/81	86	18	84% on 5L	BL infilterates	16.73	8.4	271	0.109	13.5	0.97	1.69	131	4.52	21.3	5.9	346	74	60	100	33.4	0	#NULL!	31	80	24	48	11876
1	69	1	7	0	1	1	1	1	1	0	0	DLP	3	0	0	1	0	0	0	0	YES (Positive balance)	120/58	84	20	98% 7 L FM	BL infilterates	7	12.9	280	0.26	15.7	1.14	0.8	128	4.6	15	11.9	398	163	37	162	36	0	334	8.7	27	37	100	423
1	87	1	6	0	1	1	1	1	1	0	0	0	3	1	1	1	0	0	0	0	YES (Positive balance)	135/68	78	17	89% on 15 L FM	BL infilterates	10.6	12	154	0.082	16.6	1.2	16	142	4.39	15.4	31	832	384	13	136	19	0	#NULL!	13	23.5	40	127	5816
1	63	1	21	0	1	1	1	0	1	0	0	DLP	5 days	1	0	0	0	0	1	0	YES (Positive balance)	159/85	85	17	97% RA	BL infilterates	3.6	16.6	198	0.158	1.521	1.57	1.79	130	4.66	19.6	9	226	91	60	253	99	0.11	1333	71	121	205	73	1950
1	65	1	10	0	1	1	1	1	1	0	0	DLP	2	1	1	1	0	0	1	0	No (negative balance)	134/63	69	22	95% on FM	BL infilterates	5.5	13.2	186	0.092	14.9	1	0.48	140	4.65	23	11.6	779	131	47	695	20.7	0.11	#NULL!	29.8	53	49	74	301
1	91	1	6	0	1	1	1	0	1	0	0	DLP	7 days	1	0	0	0	0	0	0	Yes (Positive balance)	138/86	68	24	100% with 5 L	BL infilterates	6.4	15	252	0.29	16	1.16	16.6	136	4.14	28	9	636	101	60	53	24	0	#NULL!	6.2	16	11	78	218
1	80	1	20	0	0	0	0	0	0	0	0	0	7 days	1	1	0	0	0	1	0	YeS (Positive balance)	138/63	110	20	90% RA	BL infilterates	7.43	9.9	197	0.069	16.6	1.2	1.68	131	4.42	18.7	6.4	327	67	60	266	24.8	0	545	15.6	28.9	42	65	628
1	68	1	17	0	1	1	1	0	0	0	0	DLP	1	1	1	1	0	0	0	0	Negative balance	173/84	94	22	96% on 5 L FM	BL infilterates	10.34	14	255	0.097	15.4	1.11	1.89	136	4.65	18	7.9	354	122	52	101	36.7	0	204	59	71	54	109	512
1	72	1	5	0	1	1	1	0	1	0	0	DLP and afib	7 days	0	1	1	0	0	1	0	Yes (Positive balance)	142/74	73	26	88% on 5L	BL infilterates	5.43	13.3	187	0.05	17	1.24	0.89	133	5.7	19.4	16	565	157	38	411	27.8	0.14	1300	69	541	303	181	206
1	63	1	13	0	1	1	0	0	0	0	0	DLP	1	1	1	1	0	0	1	0	YES (Positive balance)	130/72	78	20	97% RA	BL infilterates	3.5	15.8	144	0.47	13.7	0.98	0.37	137	4.12	21	6.7	240	70	60	113	20	0	45	63	52	101	59	1353
1	71	1	14	0	1	1	1	1	0	0	0	0	1	1	1	1	0	0	1	0	Yes (Positive balance)	140/71	88	20	89% RA	BL Infilterates	6	2.8	160	0.075	15.4	1.12	0.83	135	5.23	19.5	7	270	113	55	89	22	0.1	#NULL!	29	41	114	50	1459
1	65	1	3	0	1	1	1	0	0	0	0	0	7 days	1	1	0	0	1	1	0	Not recorded	180/80	86	20	95% RA	BL infilterates	7.5	9.8	410	0.18	14.7	1	0.49	126	4.6	19.7	9.8	471	126	50	448	20	0	#NULL!	46	44	27	94	901
1	67	1	10	0	1	0	1	0	0	0	0	0	30 ?	1	1	1	0	0	1	0	Not recorded	181/93	102	18	83% 15 L	Bi-basal infilterates	4.6	14.2	101	0.139	15.9	1.15	0.92	126	4.2	20.8	3.8	384	58	60	295	26	0.14	#NULL!	58	54	59	69	211
1	71	1	12	0	1	1	1	0	1	0	0	DLP and afib	Asx	0	0	0	0	0	0	0	Not recorded	120/60	65	20	97% RA	Right sided pleural effusion	2.8	9.3	152	0.36	32	2.44	2.25	131	5.67	14	28	316	140	40	74	46	0	#NULL!	6.1	20	101	86	1335
1	43	1	17	0	1	0	1	0	0	0	0	0	30 ?	1	1	1	0	0	0	0	YES (Positive balance)	117/85	85	19	85% FM	BL infilterates	3.7	16.9	134	0.23	15	1	1.26	130	4.78	23	12.4	398	79	60	2309	48	0.11	#NULL!	88	104	73	54	3411
1	66	1	30	0	1	0	1	0	0	0	0	0	7 days	1	1	1	0	0	0	0	YES (Positive balance)	121/74	90	20	93% RA	Left sided patcch	12.6	15.5	443	0.056	14.8	1	0.27	138	5.58	25	6.8	203	58	60	55	40	0	55	95	48	54	78	1128
1	50	2	6	0	1	1	0	0	0	0	0	0	2	1	0	1	0	0	0	0	Negative balance	140/60	102	20	98% RA	BL infilterates	8.7	10.7	242	0.25	13.2	0.9	0.42	136	5.4	24	11.9	337	99	60	51	23	0	#NULL!	11	11	43	102	491
1	82	1	13	0	1	1	1	1	1	0	0	0	4	0	1	0	0	0	0	0	Not recorded	115/80	83	22	95% 4L NS	BL infilterates	3	13.3	122	0.2	14.2	1	8	140	4.9	25	15.8	534	170	34	114	36	0.1	#NULL!	15	21	27	94	79
1	37	2	4	0	0	0	0	0	0	0	0	0	2	1	0	1	0	0	0	0	YES (Positive balance)	104/61	126	30	95% on NIV	BL infilterates	25	18.5	166	0.87	20.5	1.49	0.64	131	4.7	16	18	743	181	37	217	51	0.38	#NULL!	26	43	74	95	2001
1	73	2	20	0	1	1	0	0	0	0	0	0	unknown	1	1	1	0	0	0	0	YES (Positive balance)	117/63	67	14	99% on MV	BL infilterates	11.9	14.1	144	0.08	16	1.2	0.27	138	3.7	21	7	416	98	60	5650	84	0.87	1609	31	114	85	50	786
1	65	1	27	0	1	1	1	0	1	0	0	Hypothyroidism	2	0	1	0	0	0	nN	0	Yes (Positive balance)	113/57	79	20	96% with 6 L	Bi-basal infilterates	6.3	10.6	277	0.06	14	1	0.86	135	4.97	17	5.9	165	37	60	135	50	0	67	41	32	139	58	1066
1	57	1	27	0	0	0	0	0	0	0	0	0	5 days	1	1	yY	1	1	1	0	Yes (Positive balance)	131/80	70	18	96% RA	BL infilterates	8.8	13.4	335	0.018	15	1	0.37	141	4.3	23	6	362	56	60	175	17.4	0	93	44	33	82	56	1178
1	79	1	17	0	1	1	1	0	0	0	0	0	4	1	0	1	0	0	1	0	Yes (Positive balance)	110/70	107	24	88% on NC	BL infilterates	5.92	12	187	0.133	17	1.24	1.94	139	4.6	21	5.6	249	95	60	214	22	0.25	2706	15	43	34	43	405
1	57	2	12	0	0	0	0	0	0	0	0	0	10	1	0	1	0	0	0	0	Yes (Positive balance)	136/79	92	20	95% RA	BL infilterates	12.48	19.4	196	0.14	14	1	1	143	4	15	16	555	247	24	537	34	0	#NULL!	129	139	252	132	1575
1	86	1	16	0	1	0	1	0	0	0	0	0	7 days	1	1	0	1	1	1	0	Yes (Positive balance)	120/72	82	22	95% RA	BL infilterates	8.7	15.2	151	0.118	15	1	3.28	135	4	24	13	431	88	60	1981	48	0	#NULL!	38	111	150	72	7891
1	48	1	19	0	0	0	0	0	0	0	0	0	8	1	1	1	0	1	1	0	Yes (Positive balance)	140/78	77	20	95% NC	BL infilterates	3.7	16.5	142	0.21	14.8	1	0.58	134	4.58	19	6	246	65	60	438	21	0	3200	35	53	47	54	3054
1	71	1	16	0	1	1	1	0	0	0	0	DLP	1	0	1	1	0	0	NN	0	Yes (Positive balance)	123/82	75	18	96% NC	BL infilterates	6	14.6	189	0.17	13.7	0.98	0.39	140	4.66	22.5	9	403	115	54	83	24	0	#NULL!	38	41	88	72	999
1	54	2	15	0	1	1	1	1	0	0	0	0	3	1	1	0	1	0	0	0	Yes (Positive balance)	136/72	82	16	100% intubated	BL infilterates	5.9	13.7	245	0.11	15.2	1.1	1.67	136	4.79	15	11	261	151	42	75	20	0	409	15	21	51	120	710
1	69	1	11	0	1	1	1	1	0	0	0	0	5 days	1	1	1	0	1	1	0	Yes (Positive balance)	132/94	85	20	99% on FM	BL infilterates	7	8.9	370	0.059	14.9	1	1.83	140	5.25	17.4	20	414	292	19	1017	30	0.12	#NULL!	37	56	228	219	1146
1	53	2	36	0	0	0	0	0	0	0	0	0	Unknown	0	0	0	0	0	0	0	YES (Positive balance)	108/63	105	23	96% Intubated	BL infilterates	12	9.7	258	0.086	18	1.33	1.98	156	3.2	49	16	248	60	60	124	16	0	1201	23	38	55	98	1306
1	62	1	5	0	1	1	1	0	0	0	0	0	3	1	0	0	0	0	0	0	Not recorded	170/98	90	19	96% on RA	BL infilterates	4.6	15	164	0.116	14.9	1	0.46	139	4.9	20	7.3	394	98	60	214	47	0.47	#NULL!	38	36	39	56	381
1	79	1	13	0	1	1	1	1	1	0	0	0	7 days	1	1	0	0	0	1	0	YeS (Positive balance)	180/97	95	20	96% 4 L NC	BL infilterates	5.54	11.6	233	0.23	29	2.21	0.95	135	4.6	23	12.3	393	144	41	216	22	0	#NULL!	27	47	123	115	1089
1	41	2	9	0	0	0	0	0	0	0	0	0	13	0	1	0	0	0	0	0	Yes (Positive balance)	135/68	114	26	Intubated	BL infilterates	20	12.6	242	0.045	15	1.1	#NULL!	144	4.9	20	9	128	61	60	222	52	0.58	#NULL!	180	135	21	95	875
1	68	1	5	0	1	1	1	1	0	1	0	0	3	1	1	0	0	0	0	0	Yes (Positive balance)	120/65	74	18	95% 4 L NC	BL infilterates	5.6	10.1	208	0.12	14	1	#NULL!	118	5.2	19.8	23	736	414	12	41	20	0.22	18764	11	18.9	26	142	631
1	63	1	70	0	1	1	1	0	1	0	0	0	7 days	1	1	1	0	1	0	0	YES (Positive balance)	164/78	90	19	95% 4 L NC	BL infilterates	5.9	8.2	209	0.81	13	0.98	#NULL!	136	4	22	18	225	301	18	#NULL!	#NULL!	#NULL!	1211	29	35	23	85	#NULL!
1	65	1	16	0	1	1	1	0	0	0	0	DLP	11	1	1	0	0	0	0	0	Yes (Positive balance)	136/72	92	18	92% 6L FM	BL infilterates	7.83	11.9	165	0.21	15	1	#NULL!	135	5	18	8	375	106	60	825	26	0.1	1055	26	62	63	93	1055
1	59	2	9	0	0	0	0	0	0	0	0	0	2	0	1	0	1	0	0	0	Yes (Positive balance)	144/78	75	22	95% RA	BL infilterates	3.3	15	73	0.21	15	1.1	#NULL!	134	3.8	24	5.2	256	111	59	332	19.3	0	#NULL!	17	33	69	61	789
1	68	1	22	0	0	0	0	0	0	0	0	0	10	1	1	0	0	0	0	0	Yes (Positive balance)	156/75	78	19	95% 4 L NC	BL infilterates	10	13.4	228	0.06	19	1.4	#NULL!	145	4.36	25	10	163	69	60	113	41	0	502	51	47	34	72	1202
1	64	1	13	0	1	1	1	0	0	0	0	DLP	19	1	1	1	0	0	0	0	Yes (Positive balance)	157/76	80	19	96% 6 L FM	BL infilterates	6.4	12.6	183	0.08	14	1	#NULL!	125	5	18	6.8	365	160	38	377	26	0	1015	33	38	35	51	462
1	44	2	4	0	0	0	0	0	0	0	0	0	unknown	unknown	unknown	unknown	unknown	unknown	unknown	0	Yes (Positive balance)	114/74	98	22	Intubated	BL infilterates	13	6.6	107	0.65	14	1	#NULL!	137	5.7	16	39	478	315	19	51	42	0	#NULL!	51	19	238	192	235
1	64	1	10	0	0	0	0	0	0	0	0	0	1	1	1	1	0	0	1	0	Not recorded	133/80	86	20	95% FM 5 L	BL infilterates	6	16.5	173	0.15	16	1.2	0.67	133	4.6	21	10	414	119	53	227	30	0	#NULL!	38	43	109	43	734
1	50	1	21	0	1	1	1	1	1	0	0	DLP	5 days	0	0	0	0	0	0	0	Yes (Positive balance)	120/63	82	18	92% 4 L NC	BL infilterates	5.9	15	175	0.16	13	0.97	#NULL!	130	4	22	5.6	365	73	60	424	23	0.1	78	43	55	58	55	7844
1	68	1	25	0	1	1	1	1	0	0	0	DLP AND RA	7 days	0	1	0	0	0	1	0	Yes (Positive balance)	124/54	86	20	95% ON RA	BL infilterates	5.99	9.2	251	0.048	15	1.12	#NULL!	130	5.9	12	23	408	174	24	253	25	0	1685	20	28	40	68	998
1	59	1	6	0	1	0	1	0	0	0	0	DLP AND HYPOTHYROIDISM	7 days	0	0	0	1	0	1	0	Not recorded	119/56	80	20	97% 5L FM	BL infilterates	6.4	14.8	166	0.109	15	1.15	0.27	140	3.5	23	7.8	479	119	54	147	20	0.12	52	25	30	65	78	334
1	64	1	18	0	1	1	1	0	1	0	0	DLP	7 days	1	1	1	0	1	1	0	Yes (Positive balance)	136/66	78	20	94% ON 8 L FM	BL infilterates	6.3	13.8	167	0.31	14	1.05	2.3	143	4.2	27	12.9	846	163	37	888	64	0.13	417	32	44	41	83	845
1	74	1	19	0	1	1	1	0	0	0	0	DLP	2	1	0	1	0	1	1	0	Yes (Positive balance)	134/83	78	16	93% VM 15 L	BL infilterates	5.3	14.2	125	0.24	14.4	1	0.97	139	3.99	21	3.5	188	65	60	444	29	0	#NULL!	23	32	26	52	283
1	35	2	4	0	1	1	0	0	0	0	0	0	unknown	unknown	unknown	unknown	unknown	unknown	unknown	0	YES (Positive balance)	117/87	119	27	Intubated	BL infilterates	45	12.9	299	0.028	17	1.29	10	135	4.2	24	13.7	431	123	58	1127	41	1.21	#NULL!	77	93	34	89	3632
1	62	1	14	1	1	1	0	0	0	0	0	Hyperuricaemia	4 Days	1	1	0	0	0	0	0	No (Negative Balance)	155/83	80	24	95% 7L FM	Bilateral Infiltration	10.3	13.5	289	0.103	13.8	1	0.64	131	4.54	18.1	5.8	165	65	60	1026	56.9	0	278.6	70.1	102.2	175	87	20302
1	54	1	20	1	1	0	1	0	0	0	0	0	3 Days	1	0	1	0	0	0	0	Yes (Positive Balance)	139/77	94	18	77-85% on 10L FM	Bilateral Infiltration	6.46	12.6	301	0.094	14.2	1.02	0.45	136	4.36	23	4.4	258	47	60	368	40.1	0	80.67	41.4	45.8	58	59	2452
1	46	1	11	0	1	0	1	1	0	0	0	Hyperuricaemia and Dyslipidaemia	1 Day	1	0	0	1	0	1	0	Not Recorded	136/89	80	22	96% 4L NC	Bilateral Infiltration	2.53	13.1	140	0.32	13.5	0.97	0.31	140	3.95	19.7	7	512	118	58	348	18.3	0.1	17.99	15.6	28.9	50	57	749.4
1	54	1	83	0	0	0	0	0	0	0	0	0	3 Days	1	1	0	0	0	1	0	Yes (Positive Balance)	134/76	86	20	94% 3L NC	Bilateral Patchy Infilterate	4.06	15.1	167	0.086	14.2	1.03	0.66	137	4.61	18.1	6.2	358	89	60	511	21.8	0	21.98	17.2	30.5	166	99	341.6
1	63	1	36	1	1	0	1	1	0	0	0	0	Not Mentioned	1	1	0	1	0	1	0	Yes (Positive Balance)	153/74	81	19	96% 5L FM	Moderate Pneumonia, Infiltrates Present	3.93	11.8	161	0.229	13.4	0.96	1.18	128	4.6	1.4	13	384	327	17	269	19.5	0	436.2	27.2	41.7	126	79	1605
1	49	1	4	1	1	1	0	0	0	0	0	0	4 Days	0	1	0	0	0	1	0	Not Recorded	117/70	79	20	95% on RA	Bilateral Infiltration	2.38	16	102	0.42	13.8	0.99	0.75	130	4.95	23.2	7.1	266	111	60	169	17.9	0.1	#NULL!	33.4	47.1	86	90	1537
1	64	1	6	0	1	1	1	0	1	0	0	0	1 Day	0	1	1	0	0	0	1	Yes (Positive Balance)	87/54	78	24	75% on VCAC Mode FiO2 100%	Bilateral Infiltration	9.83	11.1	327	0.095	25.4	1.9	#NULL!	136	5.42	12.5	17.1	729	231	25	1189	486.7	6.16	#NULL!	1997	18457	68	137	7372
1	71	1	31	0	0	0	0	0	0	0	0	0	2 Days	0	1	0	0	0	0	0	Yes (Positive Balance)	134/64	70	19	95% on 2L NC	Bilateral Infiltration	4.84	14	154	0.231	14.5	1.05	0.37	138	5.09	29.7	2.8	384	55	60	123	13.4	0	56.62	13.8	18.3	32	63	382.3
1	55	1	8	0	1	1	1	0	0	0	0	Cardiomyopathy with rEF 20% and DLP	1 Day	0	0	1	0	0	1	0	Not Recorded	140/75	87	18	96% on RA	No Infiltration	5.48	13	170	0.325	13.8	0.99	0.3	136	4.05	19	4.1	385	90	60	71	11.6	0	308.6	28.4	23.5	87	91	186.7
1	50	2	3	1	1	1	1	0	1	0	0	DLP	1 Day (Chest Pain + Dizziness)	0	0	0	0	0	0	0	Not Recorded	115/75	70	20	99% on RA	N/A	9.41	14.6	153	0.179	13.1	0.94	0.33	131	4.47	18.3	10.4	415	133	49	251	44.2	4.37	330.9	51.1	49.3	32	106	113
1	66	1	37	1	1	0	1	0	0	0	0	0	1 Week	1	1	0	0	0	0	0	Not Recorded	106/55	79	18	96% on 5L FM	Bilateral Infiltration	4.44	10.9	208	0.291	14.8	1.07	5.54	134	4.37	21.7	8	413	122	51	225	17	0	#NULL!	9.1	19.7	26	48	3983
1	61	1	12	1	1	0	1	0	0	0	0	0	3-4 Days (Maylgia)	0	0	0	0	0	0	0	Not Recorded	158/82	90	19	93% on 4L NC	Bilateral Infiltration	10.82	12.9	266	0.093	14.6	1.05	1.13	139	4.76	21.7	5.7	389	102	60	626	32.5	0	259.5	88.2	93.8	145	85	1669
1	57	1	30	0	1	1	0	0	0	0	0	DLP	Not Mentioned	0	1	1	0	1	0	0	Yes (Positive Balance)	139/76	90	22	92% on 5L FM	Severe Bilateral Ilfiltration	5.82	11.7	201	0.1	12.8	0.91	0.6	134	5.24	18.2	5.3	423	78	60	177	23.4	0	#NULL!	39.6	59.3	55	107	1007
1	58	1	23	1	1	0	0	0	0	1	0	0	5 Days	1	0	0	0	0	0	0	Yes (Positive Balance)	135/80	115	22	90% on 5L FM	Right Sided Infiltration	6.32	13.5	113	0.119	13.9	1	0.7	135	3.95	18.6	7.2	305	94	60	626	48.4	0	829.1	27.2	49.6	104	61	353.8
1	62	1	25	0	1	1	1	0	0	0	0	DLP	2 Days	1	1	0	0	0	0	0	Not Recorded	130/78	78	18	97% on 4L NC	Mostly Clear with Few Infiltrates B/L	5.32	12.8	169	0.218	14.1	1.01	0.8	134	3.81	28.2	9.9	548	95	60	170	25.2	0.11	#NULL!	13.1	26.6	35	60	10178
1	68	1	2	1	1	0	1	0	1	0	0	0	1 Day	0	0	1	0	0	0	0	Yes (Positive Balance)	122/68	86	28	93% on CMV Mode FiO2 100%	Diffuse and Bilateral Alveolar Infiltrates	9.7	12	224	0.058	22.3	1.66	7.4	142	4.49	19.1	15	459	175	34	797	47	5.45	#NULL!	68.5	130.7	37	63	1471
1	50	1	19	1	1	0	0	0	0	0	0	DLP Not on Rx	3 Days	1	1	1	1	1	0	0	Yes (Positive Balance)	143/77	94	18	91-92% on 10L FM	Bilateral Patchy Infilterate	7.59	14.7	195	0.153	14.1	1.02	2.36	136	3.84	22	9.4	286	124	54	558	112	0.12	32.04	73.2	107.2	94	64	2611
1	69	1	10	1	1	1	1	1	1	1	0	DLP	Not Mentioned	0	0	1	0	0	1	0	Yes (Positive Balance)	144/71	67	20	96% on RA	Bilateral Lower Zone Infiltrates	5.44	16.1	168	0.248	13.8	0.99	0.61	135	4.05	20.6	8.8	442	126	49	562	27.8	0.2	11.65	18.4	31.8	49	92	673.9
1	67	1	4	1	1	1	1	1	1	0	0	DLP	1 Week	0	1	1	0	1	1	0	Not Recorded	135/74	73	20	98% on 5L FM	Left Lower Zone Patch	3.72	12.3	208	0.513	13.2	0.95	0.49	127	4.71	22.8	5.5	477	140	44	578	20.3	0	57.36	30.8	33.7	40	66	591
1	58	1	10	1	1	1	1	1	0	0	0	Hypothyroidism	6 Days	1	0	1	0	0	0	0	Not Recorded	119/71	69	20	96% on 4L NC	Moderate Bilateral Infiltration	5.35	13	91	0.256	13.3	0.95	0.4	136	3.27	22.3	13.5	401	250	23	289	26.5	0.1	#NULL!	13.1	25.1	17	82	408.8
1	68	1	8	1	1	1	1	0	1	0	0	DLP	? Last Few Days	1	0	1	0	0	0	0	Not Recorded	154/77	73	20	96% on 5L FM	Bilateral Infiltration	5.16	13.2	281	0.252	14.1	1.01	1.21	131	5.25	20	9.2	604	157	38	178	23.1	0	686.2	7.5	27.2	86	68	559.1
1	70	1	10	1	1	1	1	0	1	0	0	DLP	Not Mentioned	1	1	1	0	0	0	0	Not Recorded	125/67	98	18	91-93% on 10L FM	Bilateral Infiltration	10.46	15.6	175	0.094	14.9	1.08	1.51	133	5.29	22.4	10	329	73	60	161	36.8	0	511.1	19.7	27.2	25	76	273.5
1	75	1	17	1	1	0	1	0	1	0	0	0	3 Days	1	0	0	0	0	1	0	Yes (Positive Balance)	150/65	68	39	95% on NIV CPAP/SP Mode FiO2 70%	Bilateral Infiltration	6.08	11.9	204	0.09	15.4	1.12	1.11	134	4.44	21.6	7	218	51	60	701	20.3	0	895.9	25.8	59.5	50	61	672.8
1	81	1	12	0	1	0	0	0	0	1	0	Secondary Dilated Cardiomyopathy	1 Day	0	1	1	0	0	0	0	Not Recorded	116/67	98	22	92% on RA	Mild Left Side Infiltrates	4.67	10.6	184	0.15	15.3	1.11	0.33	135	4.58	25.6	8.1	493	106	58	100	13.4	0.1	#NULL!	8.5	19.4	13	62	278.5
1	67	1	10	1	1	1	1	1	1	0	0	DLP	1 Week	0	1	1	0	1	1	0	No (Negative Balance)	140/72	68	18	95% on 3L NC	Bilateral Infiltration	8.63	10.5	224	0.13	14.4	1.04	0.42	126	5.13	23.4	10.7	469	167	36	818	21	0.1	174.7	37.1	53.4	44	61	493.3
1	83	1	28	1	1	1	0	0	0	0	0	Hypothyroidism	1 Week	1	1	0	0	0	0	0	Yes (Positive Balance)	140/69	88	20	97% on 4L NC	Bilateral Infiltration	4.09	10.1	179	0.264	15.1	1.09	0.69	134	4.66	18.2	5.1	245	69	60	571	43	0.11	731.2	37	74.9	26	42	1107
1	65	1	5	0	1	0	0	0	0	0	0	BPH	3 Days	1	0	1	0	0	0	0	Not Recorded	123/71	75	18	95% on 5L FM	Bilateral Infiltration More on Left Side	5.75	12.5	273	0.212	13.8	0.99	3.83	137	5.4	21.4	15.2	609	207	28	1048	25.8	0	33.88	27.7	72.6	112	92	4812
1	70	1	23	1	1	1	1	1	1	0	0	DLP	Not Mentioned	1	0	1	0	0	0	0	No (Negative Balance)	153/72	85	18	92% on 6L FM	Bilateral Infiltration	9.74	14.5	255	0.072	16.3	1.18	2.4	137	4.28	11.5	18.8	331	311	17	254	47.7	0	910	37.6	52.3	136	117	309
1	61	1	13	0	1	0	1	0	0	0	0	0	1 Day (Maylgia and Dizziness)	1	1	0	0	0	0	0	No (Negative Balance)	116/66	79	16	96% on 2L NC	Bilateral Infiltration	17.46	12.5	222	0.032	14.8	1.07	1	130	3.53	26.4	11.2	451	118	54	1501	57.1	0	132.8	25.2	57.2	19	51	1901
1	69	1	7	0	1	0	1	0	0	0	0	0	1 Day	1	1	1	0	0	0	0	Not Recorded	144/89	77	18	97% on 5L FM	Bilateral Infiltration	4.56	13	195	0.471	16.1	1.17	1.67	138	4.08	27.9	10.1	561	163	37	190	28	0.1	#NULL!	17.1	29.4	21	63	603.6
1	68	1	26	0	1	1	1	0	0	0	0	DLP	3 Days	1	1	1	0	0	0	0	Yes (Positive Balance)	151/67	63	26	93% on VC/AC Mode FiO2 100%	Bilateral Infiltration and Congestion	10.81	15.9	314	0.057	17.6	1.29	2.27	134	5.43	20.6	9	327	105	60	137	59	0.33	#NULL!	34.8	86.9	103	34	643.7
1	69	1	6	0	1	1	1	1	0	0	0	DLP and BPH	Not Mentioned	1	0	0	0	1	0	0	Not Recorded	124/64	96	22	96% on 3L NC	Moderate Bilateral Infiltration	3.79	13.4	132	0.367	15.7	1.14	0.81	128	4.07	22.7	12.5	466	140	44	217	26	0	22.57	78.8	85.4	163	65	1227
1	75	1	23	0	1	1	1	0	0	0	0	0	1 Day	1	1	0	0	0	0	0	Yes (Positive Balance)	150/80	70	20	96% on RA	Minimal Bilateral Infiltration	6.25	16.5	225	0.189	15.5	1.12	0.37	138	4.56	23.1	4.3	316	67	60	132	28.8	0	187.2	16.6	20.3	24	76	173.7
1	68	1	21	0	1	1	1	0	0	1	0	DLP and BPH	1 Day	1	1	1	0	0	0	0	Yes (Positive Balance)	140/84	76	18	93% on RA	Bilateral Infiltration	4.84	14.3	157	0.357	17.4	1.27	0.49	138	4.36	24.9	3.4	417	65	60	995	20.3	0	65.51	68.1	84.5	116	49	1427
1	65	1	11	0	1	1	1	1	1	0	0	DLP and Atrial Fibrillation	Few Days (?)	1	0	1	0	0	0	0	Yes (Positive Balance)	122/68	73	20	97% on 5L FM	Bilateral Infiltration	6.24	13.7	183	0.136	16.9	1.23	0.52	126	5	21	10.5	594	161	38	258	31.3	0	6153	74.6	92.8	74	63	3907
1	70	1	9	0	1	1	1	0	1	0	0	DLP	Not Mentioned	1	0	0	0	1	0	0	Not Recorded	135/83	91	20	94% on 15L FM	Bilateral Infiltration	12.98	13.3	150	0.043	13.9	1	1.15	136	3.97	23.3	8.6	488	108	59	144	16.6	0	116.8	44.2	45.6	51	59	770.9
1	44	1	13	0	1	0	1	0	0	0	0	0	1 Day	1	1	0	0	1	1	1	Not Recorded	134/92	81	18	96% on 2L NC	Moderate Bilateral Infiltration	6.12	13.1	206	0.212	14.9	1.08	0.27	140	2.92	32.7	4.1	538	117	59	237	14.5	0	#NULL!	18.4	27	34	63	93.06
1	54	1	5	0	1	1	0	0	0	0	0	DLP and Sickle Cell Trait	Not Mentioned	1	1	0	0	1	1	0	Yes (Positive Balance)	145/81	94	22	94% on RA	Not Reported	5.07	13.7	215	0.217	14.3	1.03	0.45	133	4.99	21.2	3.7	325	78	60	500	56.7	0	#NULL!	41.4	44.8	72	87	1027
1	84	1	6	0	1	0	1	0	1	0	0	DLP and Prolapsed Disc	Asymptomatic	0	0	0	0	0	0	0	Not Recorded	129/62	62	20	96% on RA	Mild Bilateral Infiltration	4.72	10.9	182	0.387	14.9	1.08	1.55	134	4.68	22.8	14.5	489	159	36	309	31	0.1	270.1	102.9	107.6	34	89	874.2
1	81	1	12	0	1	1	1	1	1	1	0	DLP and BPH	Not Mentioned	0	1	1	0	0	0	0	No (Negative Balance)	136/68	63	16	98% on 5L FM	Bilateral Infiltration	5.04	10.5	157	0.107	14.1	1.02	2.02	142	4.35	28.9	35.1	391	200	28	222	25.1	0	1625	16.8	28.2	43	101	780
1	48	1	25	0	1	0	0	0	0	0	0	Hypothyroidism	? 1 Month	1	1	1	0	0	0	0	Yes (Positive Balance)	140/74	60	12	93% on 4l NC	Bilateral Infiltration	4.32	14.1	175	0.123	13.8	0.99	1.52	135	4.14	25.5	5.9	162	71	60	154	26.2	0	127.4	200	140.1	343	108	6907
1	85	1	4	0	1	1	1	1	0	1	0	Paroxysmal Atrial Fibrillation	Not Mentioned	0	0	1	0	0	0	0	Not Recorded	123/87	62	20	95% on 5L FM	Bilateral Infiltration	5.16	13.5	160	0.167	14.8	1.07	0.56	140	3.61	28.7	13.1	369	145	40	194	27.4	0	#NULL!	27.2	52.4	46	74	755.9
1	70	1	10	0	1	1	1	0	0	0	0	DLP	Not Mentioned	1	0	1	0	0	0	0	Not Recorded	140/70	98	20	97% on 5L FM	Bilateral Infiltration	3.46	11.7	312	0.165	14.6	1.05	0.91	129	3.48	30.1	8.8	352	101	60	190	23.4	0	238.5	41.9	52.4	27	30	1729
1	69	1	46	0	1	1	0	0	0	0	0	0	2 Days	1	0	0	0	0	1	0	Not Recorded	129/60	80	20	95% on 8L FM	Minimal Bilateral Infiltration	2.46	12.4	135	0.154	13.8	0.99	2.03	136	5	17.5	8.2	204	86	60	399	37.6	0	176.8	23	46.9	42	68	2406
1	57	2	29	0	1	1	1	0	1	0	0	DLP	1 Day	1	0	1	0	0	0	0	Yes (Positive Balance)	132/74	90	18	95% on 10L NRBM	Bilateral Infiltration	9.49	14	298	0.062	16	1.16	11.7	126	5.25	19.9	15.5	306	165	37	598	43.6	0.3	#NULL!	80.7	138.5	137	80	2238
1	51	1	32	0	1	1	0	0	0	0	0	S/P Stroke	2 Days	0	0	1	0	0	0	0	Yes (Positive Balance)	125/65	78	20	96% on 15L NRBM	Bilateral Infiltration	15.29	15.2	81	0.054	14.5	1.05	0.77	136	4.64	22.7	10.6	343	129	51	55	44.7	0	36.09	15.3	25	28	66	509.3
1	67	1	9	0	1	1	0	0	0	0	0	0	1 Day	0	0	1	0	0	0	0	Yes (Positive Balance)	153/77	91	18	93% on 8L FM	Bilateral Infiltration	8.49	14.1	205	0.184	14.2	1.02	6.12	149	4.88	16.8	7.7	507	51	60	127	57.3	0	58.36	27.5	72.6	39	75	30609
1	78	1	17	0	1	1	0	0	0	0	0	DLP	2 Days	0	1	1	0	0	1	0	No (Negative Balance)	120/68	82	20	94% on 5L FM	Bilateral Infiltration	4.75	12	255	0.133	15	1.08	1.12	134	5.22	19.1	7.1	251	81	60	354	31	0	251.2	14.4	43.4	42	91	208.2
1	80	1	7	0	1	0	0	0	1	0	0	DLP and Impaired Glucose Tolerance	Not Mentioned	1	1	1	0	0	0	0	No (Negative Balance)	118/65	81	20	95% on 10L FM	Bilateral Infiltration (Left Sided Severe)	11.88	7.7	263	0.084	14.6	1.06	1.37	139	5.15	18.2	7.8	382	124	49	318	39.3	0.26	2624	14.9	39	74	45	107.6
1	51	1	9	0	1	1	0	0	0	0	0	0	3 Days	1	0	1	0	0	1	0	Not Recorded	136/79	63	20	95% on 4L NC	Bilateral Infiltration	4.04	11.9	320	0.27	13	0.93	0.68	141	4.08	29	9.6	413	284	20	50	15.5	0	#NULL!	18.5	37	129	104	1939.1
1	70	1	6	0	1	1	1	1	0	0	0	DLP	10 Days	1	0	1	0	0	0	1	Not Recorded	123/62	59	20	96% on 5L FM	Bilateral Infiltration	4.92	10.2	126	0.096	15.6	1.13	2.54	139	4.08	18.3	17.1	464	193	30	102	29.1	0	1315	25.9	26	15	58	408.4
1	70	1	8	0	1	1	0	0	0	0	0	0	6 Days	0	1	0	0	0	0	0	Not Recorded	145/80	84	15	99% on 5L FM	Bilateral Infiltration	17.21	8.1	238	0.084	17	1.24	0.72	134	5.76	20.2	17.5	529	166	36	140	35.7	0	742.2	16.3	30.5	67	110	1959.1
1	88	1	14	0	1	0	0	0	0	0	0	? Atrial Fibrillation and Dementia	Not Mentioned	1	1	1	0	0	0	0	Yes (Positive Balance)	188/58	58	20	88% on RA	Bilateral Infiltration	8.63	13.9	284	0.083	13.5	0.97	3.05	140	4.72	23.3	10.3	327	53	60	225	69.2	0.51	3182	37.3	90.6	151	143	3042
1	79	1	4	0	1	1	1	1	1	0	0	DLP and BPH	One Week	1	0	0	0	0	1	0	Not Recorded	154/70	92	22	95% on 3L NC	Moderate Bilateral Infiltration	2.14	12.5	300	0.159	15.1	1.09	1.51	134	5.36	16.5	11.9	209	114	54	149	44.3	0	#NULL!	18.1	26.5	83	104	789.6
1	40	1	6	0	1	1	1	0	0	0	0	0	1 Day	0	0	1	0	0	1	0	Yes (Positive Balance)	103/51	97	18	94% on 5L FM	Bilateral Infiltration	4	6.9	115	0.098	14.6	1.05	3.73	130	7.85	11.9	60.2	693	869	6	1978	42.2	0	138.6	18.2	23.3	33	84	4757.8
1	83	1	13	0	1	0	1	0	0	0	0	H/O Stroke and G6PD Reduced Activity	Not Mentioned	1	1	0	0	0	0	0	Yes (Positive Balance)	78/47	75	20	95% on 5L FM	Bilateral Infiltration	8.69	11.4	139	0.154	18.4	1.35	1.23	156	3.92	21.6	39.9	665	319	16	758	23.8	0.39	1580	15	42.2	27	62	6567.8
1	69	1	15	0	1	0	0	0	0	0	0	Gastritis and Multiple Myeloma	1 Day	0	0	0	0	0	0	1	Yes (Positive Balance)	118/68	75	17	93% on 7L FM	Bilateral Infiltration	5.65	8.7	136	0.078	16.7	1.22	1.73	136	4.34	21.1	3.5	432	84	60	69	49.3	0	#NULL!	33.3	69	120	189	4828.3
1	68	2	9	0	1	1	1	0	0	0	0	0	3 Days	1	0	1	0	0	0	1	Yes (Positive Balance)	145/68	103	20	98% on VC/AC Mode FiO2 100%	Bilateral Infiltration	13.34	13.3	283	0.09	16.9	1.23	#NULL!	135	4.13	21.5	10.8	268	146	42	70	29.7	0.64	64.4	22.6	31.3	35	61	942.9
1	87	1	10	0	1	1	1	1	0	0	0	H/O CVA and Gastric Ulcer	2 Days	1	1	0	0	0	1	0	No (Negative Balance)	130/62	75	18	97% on 2L NC	Moderate Bilateral Infiltration	3.78	7.3	219	0.058	14.6	1.05	2.97	133	5.65	24.4	22.9	426	235	23	33	33.8	0	#NULL!	28.9	40.1	319	178	143.1
1	42	1	6	0	1	1	1	0	0	1	0	Hypothyroidism	6 Days	0	1	1	0	0	1	0	Yes (Positive Balance)	145/75	78	20	78% on 15L NRBM	Bilateral Infiltration	16.16	11.5	236	0.027	18.7	1.38	1.46	128	4.43	21.7	8.8	648	118	58	4140	103.5	0.29	#NULL!	44.4	109.9	20	62	689.2
1	68	1	11	0	1	1	1	1	1	0	0	DLP and Cardiac Pacemaker	5 Days	1	0	0	0	0	0	1	Yes (Positive Balance)	156/68	60	20	97% on VC/AC Mode FiO2 100%	Bilateral Infiltration	7.94	14	210	0.453	22.9	1.71	0.93	136	3.97	21.4	9.8	379	282	19	62	322	0.24	#NULL!	18.4	17	286	169	274
1	47	1	12	0	1	0	0	0	0	1	0	Solitary Kidney	Not Mentioned	0	0	0	0	0	1	0	No (Negative Balance)	109/68	82	20	96% on 6L FM	Bilateral Infiltration	6.7	14.8	165	0.118	14.5	1.05	0.68	133	4.99	20.7	8.9	211	121	56	862	34.3	0	#NULL!	84.9	93.4	91	60	1708
1	61	1	9	0	1	1	1	0	0	0	0	0	Not Mentioned	1	1	1	0	0	0	0	Yes (Positive Balance)	120/75	74	20	95% on 15L NRBM	Bilateral Infiltration	9.41	9.3	125	0.057	15.6	1.13	3.84	135	4.85	18.8	12.5	434	178	34	1286	50.1	0	363.6	54.3	91.8	248	90	2614
1	56	1	9	0	1	0	0	1	0	0	0	0	Not Mentioned	1	1	1	0	0	0	0	Yes (Positive Balance)	157/76	145	30	88% on VC/AC Mode FiO2 100%	Bilateral Infiltration	20.22	6.3	168	0.036	17.8	1.3	2.79	138	6.58	12.3	54.6	841	1358	3	991	65.8	0.24	#NULL!	62.4	101.1	167	370	3925
1	82	1	9	0	1	1	1	1	1	0	0	DLP, A Fib on Warfarin, EF 25% and Thyrotoxicosis	Not Mentioned	0	0	1	0	0	0	0	Yes (Positive Balance)	132/58	92	18	98% on 3L NC	Bilateral Infiltration	6.99	8.5	258	0.266	70.1	5.65	2.09	141	4.26	31.5	23.1	630	251	21	36	19.3	0	44389	20.6	26.6	15	87	1317
1	62	1	12	0	1	1	1	1	0	0	0	BPH and Alpha Thalassemia Trait	1 Day	1	1	1	0	0	1	0	Not Recorded	156/72	91	20	95% on 7L FM	Bilateral Infiltration	3.29	6.3	157	0.097	14.1	1.01	0.59	135	4.7	19.7	11	524	149	41	70	10.9	0	90.51	11.4	21.5	107	75	3120
1	60	1	28	0	1	1	1	0	1	0	0	DLP	2 Days	0	1	1	1	1	1	0	Yes (Positive Balance)	132/68	78	18	92% on 8L FM	Bilateral Infiltration	11.62	9.4	227	0.04	14.6	1.05	0.55	136	4.6	21.1	8	208	74	60	106	23.6	0	850.5	16.2	20	16	67	288.9
1	81	1	10	0	#NULL!	#NULL!	#NULL!	#NULL!	#NULL!	#NULL!			Not Mentioned	0	1	0	0	0	0	0	Not Recorded	130/90	98	18	94% on 4L NC	Bilateral Infiltration	8.84	8.7	583	0.085	14.5	1.05	2.42	136	4.66	22.6	8.07	378	66	60	93	31.9	0.29	8648	24.4	33.8	41	107	822.7
1	84	1	7	0	0	0	0	0	0	0	0	0	Not Mentioned	0	1	0	0	0	0	0	No (Negative Balance)	143/68	88	24	98% on CPAP FiO2 100%	Bilateral Infiltration	11.71	12.8	106	0.021	20.4	1.51	#NULL!	150	4.04	22.3	19.9	612	127	47	327	99.9	0.28	5819	37	29.5	97	157	1356
1	69	1	11	0	1	1	1	0	0	0	0	G6PD Deficiency	Not Mentioned	0	0	0	0	1	1	0	Not Recorded	152/67	72	18	90% on RA	Bilateral Infiltration	3.63	11.1	250	0.179	14.4	1.04	0.59	130	5.07	21.8	6.6	448	100	60	244	28.1	0	988.2	13.7	32.3	113	99	755.6
1	96	1	20	0	1	1	1	0	1	0	0	DLP	1 Day	0	1	1	1	0	0	0	No (Negative Balance)	85/52	61	23	89% on 15L NRBM	Bilateral Infiltration	5.15	12.5	237	0.035	14.5	1.05	2.82	133	5.6	20.9	19.8	465	179	31	1312	44.9	0.12	4108	25.1	57.1	13	92	3799
1	59	1	5	0	1	1	1	0	0	0	0	0	5 Days	0	0	1	0	0	1	0	Not Recorded	175/80	102	19	96% on 4L NC	Bilateral Infiltration	4.53	9.9	356	0.36	12.6	0.9	0.65	134	5.64	21.9	5	273	119	54	199	63.7	0	#NULL!	25.9	40.6	11	86	479.4
1	69	1	15	0	1	1	1	1	0	0	0	DLP and Blindness	Not Mentioned	1	1	1	0	0	1	0	No (Negative Balance)	135/70	85	20	94% on 6L FM	Bilateral Infiltration	8.14	13.8	276	0.128	13.8	1	1.27	137	4.32	16.5	11.8	416	207	28	2842	35.5	0	931.3	37.5	90.9	78	157	527.8
1	66	1	30	0	1	1	1	0	0	0	0	DLP and ? Heart Disease	Not Mentioned	0	0	1	0	0	1	1	Yes (Positive Balance)	127/72	75	20	90% on 5L FM	Bilateral Infiltration	11.87	10.7	246	0.046	14.6	1.06	0.74	135	4.65	18.6	10.1	249	81	60	307	17.2	0	60.64	17	20.8	48	35	606.9
1	70	1	13	0	1	1	1	0	1	0	0	0	1 Day	1	1	1	1	0	1	0	Yes (Positive Balance)	167/80	73	18	97% on 15L FM	Bilateral Infiltration	8.28	11.5	351	0.164	14.2	1.02	2.99	135	5.55	18.3	13.5	484	107	59	148	41.2	0	1295	27.4	33	70	74	687.5
1	42	1	20	0	1	1	1	0	0	0	0	0	3 Days	0	0	1	0	0	1	1	Yes (Positive Balance)	140/85	78	18	89% on RA	Bilateral Infiltration	17.2	17.1	373	0.084	15.6	1.13	3.86	127	6.01	4.2	15.4	771	181	36	477	60.4	0.14	#NULL!	15.2	23.9	44	90	1815
1	57	1	11	0	1	1	1	0	0	0	0	DLP	Not Mentioned	0	1	1	0	0	1	0	Not Recorded	130/68	90	18	95% on 8L FM	Bilateral Infiltration	5	13.6	165	0.19	13.1	0.93	0.59	136	6.07	24	10.2	436	153	41	108	52.9	0	138.3	26.4	39.4	18	30	1003
1	65	1	14	0	1	0	0	0	0	0	0	Hypothyroidism	5 Days	0	1	0	0	1	0	0	Yes (Positive Balance)	186/90	96	34	98% on VC/AC Mode FiO2 100%	Bilateral Infiltration	9.92	12.2	410	0.043	15.8	1.15	1.37	139	4.88	20.6	9.2	131	60	60	488	44.7	5.86	#NULL!	93.3	105.9	121	98	1431
1	74	1	9	0	1	1	1	0	0	0	0	0	Not Mentioned	1	0	0	0	1	0	0	Yes (Positive Balance)	141/65	65	18	95% on 4L NC	Bilateral Infiltration	5.75	10.9	175	0.174	13.3	0.95	1.19	128	4.47	20.4	12.7	394	179	32	282	38.4	0	298.5	43.3	48.6	175	110	674.5
1	70	1	14	0	1	0	1	0	0	0	0	SCD	4 Days	0	1	1	0	0	1	0	No (Negative Balance)	125/65	67	20	98% on 5L FM	Bilateral Infiltration	6.68	9.5	140	0.15	15.5	1.12	2.06	137	5.19	18.8	19.7	867	197	35	435	18.9	0	324.4	25.4	46.1	32	41	3956
1	40	1	6	0	1	0	1	1	0	0	0	DLP and Cardiomyopathy and Hypertensive HF with Poor LV Function	4 Days	0	1	1	0	1	0	0	Not Recorded	138/78	80	13	94% on 43L NC	Bilateral Infiltration	2.58	12.7	95	0.353	13.2	0.94	1.32	133	4.79	14.8	25.7	500	580	9	98	16.3	0	125	60.9	42.3	63	63	1810
1	60	1	7	0	1	1	0	1	1	0	0	Dilated Cardiomyopathy	4 Days	0	1	0	0	0	0	0	Not Recorded	128/62	72	22	95% on 5L FM	Bilateral Infiltration	4.17	13.2	163	0.106	13.2	0.95	3.28	133	5.09	16.4	19.1	450	230	25	329	47.3	0.2	6564	30.1	46.2	33	75	1670
1	65	1	24	0	0	0	0	0	0	0	0	0	5 Days	1	0	1	1	1	0	0	Yes (Positive Balance)	140/74	100	22	94% on 15L NRBM	Bilateral Infiltration	12.2	11.7	263	0.149	14.7	1.06	0.55	134	4.04	20.6	5.3	415	127	49	37	37.6	0	154.4	22.9	27.6	91	76	932.6
1	67	1	46	0	1	1	1	0	0	0	0	DLP	Not Mentioned	1	0	1	0	0	0	0	Yes (Positive Balance)	150/70	88	18	90% on 10L FM	Bilateral Infiltration	9.72	12.1	368	0.189	14.2	1.02	0.51	140	4.71	22.2	14.3	306	151	40	994	14.7	0	444.9	45.9	67.2	22	19	694.3
2	44	2	15	#NULL!	0	0	0	0	0	0	0	0	6	0	1	0	0	1	1	0	NOT RECORDED	131/85	97	19	97% on RA	NAD	10	16.9	362	0.24	13.9	0.96	0.28	139	5	22	5.8	353	68	60	78	27	0	5	50	36	36	111	727
2	30	2	18	#NULL!	1	0	1	0	0	0	0	0	2	0	1	0	0	1	1	0	NOT RECORDED	114/68	68	20	98% ON RA	NAD	6.4	15.7	363	0.29	16.6	1.2	0.27	138	3.9	25	4	385	78	60	468	25	0.1	16	50	45	54	101	271
2	41	2	16	#NULL!	1	0	0	0	0	0	0	Epilepsy	4	0	1	0	0	1	1	0	NOT RECORDED	143/92	85	19	97% on RA	NAD	4.6	15.5	189	0.41	14.5	1	0.3	137	4.2	20.9	4.5	431	72	60	277	34	0	5	24	26	42	56	437
2	50	2	19	#NULL!	0	0	0	0	0	0	0	0	7	1	1	0	0	0	1	0	NOT RECORDED	172/97	77	20	96% on RA	NAD	5.6	16.6	232	0.19	14.5	1	0.42	133	4.1	21	4.6	233	90	60	48	17.9	0	5	19.6	18.8	24	91	318
2	43	2	15	#NULL!	1	1	0	0	0	0	0	0	3	1	1	1	1	0	1	0	NOT RECORDED	116/77	86	19	97% RA	NAD	5.3	15.6	297	0.34	14.9	1	0.42	138	4.5	23	4.6	324	49	60	#NULL!	#NULL!	#NULL!	5	24	32	30	61	225
2	45	2	15	#NULL!	1	0	1	0	0	0	0	0	5	1	1	0	0	1	0	0	NOT RECORDED	152/90	85	18	97% RA	NAD	8.8	14.7	257	0.17	14.9	1	0.4	135	4.4	25	7.4	493	91	60	155	11	0	5	10	13	19	75	229
2	29	2	22	#NULL!	0	0	0	0	0	0	0	0	4	1	1	0	0	0	0	0	NOT RECORDED	139/89	96	19	98% RA	NAD	9.8	14.5	253	0.16	16	1.11	0.29	139	4.56	21	3.5	406	66	60	111	19.2	0	5	27	31	35	66	191
2	32	2	15	#NULL!	0	0	0	0	0	0	0	0	3	0	1	0	0	0	0	0	NOT RECORDED	117/78	85	19	98% RA	NAD	7.2	15.2	183	0.29	14	0.96	0.28	140	3.6	28	5	361	86	60	76	13	0	5	27	24	51	194	129
2	37	2	21	#NULL!	0	0	0	0	0	0	0	0	3	1	1	0	0	0	0	0	NOT RECORDED	145/95	88	18	98% RA	NAD	6.8	15.7	183	0.28	15	1	0.27	142	4.36	23	3.4	324	77	60	84	17	0	5	74	28	132	74	272
2	36	1	5	#NULL!	1	0	0	0	0	1	0	0	2	0	1	0	0	1	1	0	NOT RECORDED	130/85	76	20	96% RA	NAD	2.46	14.5	202	0.31	16	1.13	0.45	140	4.4	23	5	407	53	60	28	17	0	5	25	27	21	52	562
2	22	2	20	#NULL!	0	0	0	0	0	0	0	0	2	0	1	0	0	1	1	0	NOT RECORDED	109/60	66	20	98% RA	NAD	4.6	14.6	175	0.37	17	1.18	0.29	138	3.88	23	3.7	323	51	60	45	27	0	5	15	17.9	17	77	89
2	31	2	17	#NULL!	0	0	0	0	0	0	0	0	5	1	1	0	0	1	1	0	NOT RECORDED	113/71	77	18	96% RA	NAD	3	14.7	196	0.39	14	1	0.27	140	3.88	25	2.6	313	45	60	59	13	0	37.8	22	16	21	66	266
2	41	2	15	#NULL!	0	0	0	0	0	0	0	0	3	0	1	0	0	0	0	0	NOT RECORDED	132/83	83	20	98% RA	NAD	4.7	14.6	141	0.37	15	1	0.27	141	4.48	19	4	286	68	60	88	40	0	12.5	15	22	24	63	60
2	37	2	20	#NULL!	0	0	0	0	0	0	0	0	7	1	1	1	0	1	1	0	NOT RECORDED	126/73	98	16	95% RA	NAD	5.9	13.4	184	0.14	13.8	0.95	0.37	138	4.3	22	5.2	215	73	60	279	16	0	19.9	45	43	55	92	565
2	46	2	19	#NULL!	0	0	0	0	0	0	0	0	5	1	1	1	0	1	1	0	NOT RECORDED	119/79	74	18	97% RA	NAD	5.18	16	212	0.29	14	0.99	0.34	139	4.5	21	4.5	376	86	60	473	27	0	5	35	29	24	56	334
2	25	2	11	#NULL!	0	0	0	0	0	0	0	0	3	0	1	0	1	1	1	0	NOT RECORDED	151/97	98	20	99% RA	NAD	4.8	17	283	0.43	16	1.12	0.27	136	4.3	25	3	361	87	60	100	13	0	5	26	23	26	58	346
2	33	2	10	#NULL!	0	0	0	0	0	0	0	0	5	0	0	0	0	1	1	0	NOT RECORDED	117/75	68	20	97% RA	NAD	3.33	15.7	171	0.35	14	1	0.32	142	4	24	3.8	441	59	60	57	11	0	5	73	46	18	77	385
2	27	2	13	#NULL!	0	0	0	0	0	0	0	0	6	1	0	0	0	1	0	0	NOT RECORDED	115/71	65	20	98% RA	NAD	6.3	14.6	274	0.42	15	1	0.27	141	5	19	4.6	443	76	60	65	15	0	34	9.8	14	12	84	539
2	37	2	18	#NULL!	0	0	0	0	0	0	0	0	5	0	1	0	0	0	1	0	NOT RECORDED	123/76	86	18	97% RA	NAD	7.3	15.7	146	0.26	15	1	6.64	134	4.3	18	5	227	85	60	546	36	0	14	61	64	68	93	828
2	39	2	18	#NULL!	0	0	0	0	0	0	0	0	3	1	0	0	0	0	0	0	NOT RECORDED	124/72	68	18	98% RA	NAD	2	14.6	150	0.43	14.9	1	0.39	139	4.3	19	5	274	60	60	168	20	0	22	21	33	36	57	551
2	27	2	10	#NULL!	0	0	0	0	0	0	0	0	7	0	1	0	0	0	1	0	NOT RECORDED	105/59	53	19	99% RA	NAD	7.18	17.2	234	0.47	15	1	0.3	140	4	24	3.3	247	68	60	90	29	0	71	27	26	17	102	79
2	33	2	15	#NULL!	1	0	1	0	0	0	0	0	3	1	1	0	0	0	0	0	NOT RECORDED	123/72	76	18	98% RA	NAD	2.59	16.3	138	0.47	14.6	1	0.27	142	3.15	27	3	371	66	60	116	15	0	19	56	38	29	103	420
2	44	2	14	#NULL!	1	1	1	0	0	0	0	0	3	1	0	0	1	1	0	0	NOT RECORDED	131/86	80	20	97% RA	NAD	5.7	14	343	0.32	14.3	0.99	0.3	137	4.33	22	3.6	313	67	60	61	11	0	5	71	41	34	96	207
2	49	2	11	#NULL!	1	0	1	0	0	0	0	0	4	0	1	0	0	0	1	0	NOT RECORDED	135/91	84	20	96% RA	NAD	5.6	15.6	225	0.3	14.4	0.99	0.27	133	4.11	20.5	5.4	298	59	60	95	22	0	6	15	17	65	96	222
2	30	2	10	#NULL!	0	0	0	0	0	0	0	0	3	0	1	0	0	0	0	0	NOT RECORDED	125/71	94	18	98% RA	NAD	4	17.4	248	0.27	15	1	0.28	140	4.14	17	3.9	262	58	60	117	24	0	5	30	24	23	62	44
2	37	2	17	#NULL!	0	0	0	0	0	0	0	0	5	0	0	0	0	1	0	0	NOT RECORDED	126/82	98	19	100% RA	NAD	5.7	14.8	240	0.45	15	1	0.27	140	4.13	23	3.5	346	80	60	66	27	0	10.39	33	31	24	106	189
2	33	2	10	#NULL!	0	0	0	0	0	0	0	0	4	1	1	0	0	0	0	0	NOT RECORDED	138/82	90	18	98% RA	NAD	4.9	16.5	194	0.38	16	1.12	0.27	140	4	20	4	386	88	60	194	14.5	0	5	99	45	54	67	389
2	36	2	10	#NULL!	0	0	0	0	0	0	0	0	6	1	1	0	0	1	1	0	NOT RECORDED	133/92	94	18	98% RA	Increased markings	4.47	15	325	0.45	14	1	0.3	138	4.7	20	3.9	412	74	60	280	33	0	5	32	28	33	91	121
2	52	2	18	#NULL!	1	1	1	0	0	0	0	0	3	0	0	0	0	1	0	0	NOT RECORDED	116/82	94	18	97% RA	NAD	5.5	13.8	238	0.29	15.8	1	0.27	136	4.39	22	2	346	75	60	155	21	0	18.4	73	42	166	64	872
2	38	2	9	#NULL!	0	0	0	0	0	0	0	0	4	1	0	0	0	1	1	0	NOT RECORDED	157/108	85	18	97% RA	NAD	8.92	16.8	268	0.23	15	1	0.27	137	4.38	23	3	229	54	60	79	20	0	5	39	30	67	96	188
2	39	2	14	#NULL!	1	0	0	0	1	0	0	0	2	0	0	1	0	0	0	0	NOT RECORDED	127/84	74	20	99% RA	NAD	8.76	14.4	415	0.14	14	0.97	#NULL!	136	4.59	21	3	329	71	60	657	80	6.7	489	33	63	25	113	312
2	24	1	10	#NULL!	0	0	0	0	0	0	0	0	14	0	0	0	0	1	0	0	NOT RECORDED	118/71	70	18	98% RA	NAD	7.8	14.6	275	0.25	15	1	0.27	138	4.17	26	3	264	47	60	83	13	0	13	40	39	16	66	38
2	29	1	8	#NULL!	0	0	0	0	0	0	0	0	10	0	1	0	0	1	0	0	NOT RECORDED	131/86	83	20	99% RA	NAD	7.24	15.9	245	0.26	14	1	0.27	138	4.92	22	3	315	69	60	105	18	0	8.21	193	92	134	65	275
2	41	2	9	#NULL!	0	0	0	0	0	0	0	0	20	1	1	0	0	1	1	0	NOT RECORDED	119/83	71	19	97% RA	NAD	10	15.3	327	0.33	13.8	0.95	0.27	136	4	20	3.8	276	55	60	202	13	0	20.9	23	27	72	103	316
2	21	1	5	#NULL!	1	0	0	0	0	1	0	0	3	1	1	0	0	1	1	0	NOT RECORDED	110/70	70	16	98% RA	NAD	3.49	14.3	246	0.11	15	1	0.27	139	4	24	6	254	68	60	105	9.9	0	12	10.3	21	14	76	69
2	23	1	4	#NULL!	0	0	0	0	0	0	0	0	4	0	1	1	0	1	1	0	NOT RECORDED	114/57	80	18	99%RA	NAD	6	13.3	292	0.33	13	0.92	0.33	142	4.24	21	3.4	314	90	60	167	13.5	0	5	22	21	31	65	80
2	51	2	42	#NULL!	0	0	0	0	0	0	0	0	9	1	1	1	0	1	1	0	NOT RECORDED	156/98	125	20	89% 10 FM	BL Infilterates	15	13	424	0.096	13	0.91	0.35	132	4.13	23	7.4	97	45	60	611	25	0	63	143	45	47	62	1329
2	45	2	8	#NULL!	0	0	0	0	0	0	0	Hyperuricemia	8	0	1	0	0	0	1	0	NOT RECORDED	144/97	106	18	97% RA	NAD	5.7	14.6	230	0.24	14	0.98	0.27	142	5	23	5	241	60	60	856	26	0	5	53	56	46	51	803
2	40	2	6	#NULL!	0	0	0	0	0	0	0	0	6	0	1	0	0	1	1	0	NOT RECORDED	134/92	79	18	97% RA	NAD	5.11	15.3	339	0.28	13	0.89	#NULL!	141	4.4	28	3.5	429	105	60	#NULL!	#NULL!	#NULL!	5	28	15	28	82	176
2	62	1	17	#NULL!	1	1	1	0	1	0	0	0	3	1	1	0	1	0	0	0	NOT RECORDED	178/86	78	22	95% RA	BL Infilterates	10	15	138	0.21	15	1	0.73	132	4.26	21	4	258	68	60	72	29	0	146	28	32	112	67	230
2	46	2	10	#NULL!	0	0	0	0	0	0	0	0	4	0	1	0	0	1	0	0	NOT RECORDED	120/87	95	20	96% RA	NAD	3.68	16.9	82	0.33	13.8	0.95	0.27	143	4	27	6.8	297	83	60	75	17	0	5	30	23	17	52	480
2	29	2	10	#NULL!	0	0	0	0	0	0	0	0	3	1	1	0	0	0	0	0	NOT RECORDED	120/60	75	18	98% RA	NAD	3.6	16.5	215	0.3	15	1	0.27	136	4	24	5.2	281	72	60	109	16.4	0	5	16	27	22	51	108
2	29	2	11	#NULL!	0	0	0	0	0	0	0	0	4	1	1	0	0	1	1	0	NOT RECORDED	113/76	66	18	99% RA	NAD	3.1	14.5	131	0.45	14.9	1	0.27	142	5	28	4.8	323	88	60	65	15	0	12.8	14	23	66	52	114
2	28	2	18	#NULL!	0	0	0	0	0	0	0	0	8	1	1	1	0	0	0	0	NOT RECORDED	136/85	63	18	98% RA	BL Infilterates	5.36	14.7	182	0.157	15	1	0.27	138	4	26	3.5	226	50	60	42	7.5	0	6	11.9	20	20	97	180
2	34	2	5	#NULL!	0	0	0	0	0	0	0	0	3	0	1	0	0	0	1	0	NOT RECORDED	130/89	90	18	97% RA	BL Infilterates	3.8	17	209	0.29	14	0.97	0.27	140	4.8	24	4	361	79	60	101	40	0	28	27	40	40	54	90
2	64	2	42	#NULL!	1	1	0	0	0	0	0	Hyperthyroid and DLP	5	1	1	1	0	0	1	0	NOT RECORDED	131/61	86	17	95% RA	BL Infilterates	5.38	13	176	0.21	14	0.96	0.27	138	3.91	23	4	99	53	60	86	15	0	128	114	94	58	51	730
2	60	2	18	#NULL!	0	0	0	0	0	0	0	0	8	1	0	1	0	0	0	0	NOT RECORDED	135/67	76	18	97% RA	BL Infilterates	5.8	14.9	178	0.44	15	1	0.63	140	4.88	25	5	205	61	60	51	17	0	36	56	65	25	81	714
2	52	2	14	#NULL!	0	0	0	0	0	0	0	0	7	1	1	0	0	0	0	0	NOT RECORDED	128/79	91	20	96% RA	NAD	4	15.8	180	0.28	15	1	0.49	136	4.12	24	4.5	295	76	60	210	25	0	5	36	32	36	80	520
2	51	1	11	#NULL!	1	1	1	0	1	0	0	0	8	1	1	0	0	0	0	0	NOT RECORDED	138/88	85	18	95% RA	BL Infilterates	5.3	13.9	215	0.24	14	0.97	0.42	137	4.43	27	3.5	168	60	60	77	29	0	5	77	85	458	164	1310
2	45	2	19	#NULL!	0	0	0	0	0	0	0	0	13	1	1	1	1	1	1	0	NOT RECORDED	107/75	105	25	98% 2L NC	BL Infilterates	6.7	13.5	299	0.28	14	0.98	1.38	140	4.58	24	5.4	251	62	60	141	23	0	10	58	58	190	288	21117
2	52	2	14	#NULL!	1	1	0	0	0	0	0	DLP	6	1	1	0	0	0	0	0	NOT RECORDED	128/68	76	32	85% 15 L FM	BL Infilterates	13.8	9.7	190	0.1	15	1	2.97	138	4.38	17.5	8.8	222	62	60	270	44	0.13	2384	38	53	150	204	728
2	52	1	11	#NULL!	1	1	0	0	0	0	0	0	4	1	1	1	0	0	0	0	NOT RECORDED	145/77	77	18	96% RA	Left patch	4.4	14.5	176	0.58	14	1	0.27	138	4.24	25	4.9	408	56	60	76	12.2	0	54	16	21	62	39	532
2	29	2	13	#NULL!	0	0	0	0	0	0	0	0	7	1	1	1	0	0	0	0	NOT RECORDED	126/55	71	18	96% RA	BL Infilterates	5.7	14.3	165	0.35	13.6	0.93	0.63	138	3.18	23	2.4	312	62	60	1351	25	0	31	32	81	43	29	1690
2	65	1	17	#NULL!	1	1	1	0	0	0	0	DLP	6	0	0	1	0	0	0	0	NOT RECORDED	138/82	99	24	92% RA	BL Infilterates	2.68	11.7	179	0.209	14.5	1	0.69	131	4.73	23	3.6	211	90	60	43	22.5	0	12.8	66	46	138	58	149
2	52	2	8	#NULL!	0	0	0	0	0	0	0	0	7	1	0	0	1	1	0	0	NOT RECORDED	146/90	94	20	97% RA	NAD	12.42	14.2	573	0.13	14	0.99	0.39	138	4.65	20.8	3.9	387	65	60	74	24	0	22	27	25	52	91	106
2	48	2	14	#NULL!	0	0	0	0	0	0	0	0	12	1	1	1	0	0	1	0	NOT RECORDED	130/79	98	22	96% RA	BL Infilterates	4.88	14.9	177	0.17	13.7	0.94	0.8	135	4.2	22	2.5	207	73	60	561	25	0	27	17	42	57	19	1227
2	36	2	15	#NULL!	0	0	0	0	0	0	0	0	14	1	1	1	0	0	1	0	NOT RECORDED	137/90	82	18	97% RA	NAD	5	15	195	0.23	13	0.92	0.46	136	4.39	22	6	272	84	60	113	25	0	6.42	37	38	59	84	695
2	36	2	18	#NULL!	0	0	0	0	0	0	0	0	11	1	1	0	0	0	0	0	NOT RECORDED	131/78	113	22	96% 4 L NC	BL Infilterates	6.3	13.4	194	0.09	14.9	1	0.81	138	3.58	20	2.2	208	50	60	739	21	0	170	56	69	50	60	1348
2	35	2	19	#NULL!	0	0	0	0	0	0	0	0	9	1	1	0	0	0	1	0	NOT RECORDED	122/76	94	18	95% 2 L NC	BL Infilterates	11	15	303	0.135	18	1.27	1.12	137	3.89	24	2.9	150	79	60	712	32	0	53	24	36	62	35	667
2	29	2	1	#NULL!	0	0	0	0	0	0	0	0	12	1	1	1	1	1	1	0	NOT RECORDED	125/61	78	18	97% RA	NAD	4.8	16.3	401	0.54	14	0.96	0.37	138	5.5	21	5.2	255	78	60	90	20	0	5	148	62	142	78	1029
2	53	2	21	#NULL!	0	0	0	0	0	0	0	0	7	1	1	1	0	0	0	0	NOT RECORDED	113/63	73	18	89% 2 L NC	BL Infilterates	3.18	12.7	175	0.17	13.6	0.94	0.42	137	3.78	20	2.4	246	74	60	2545	37	0	127	93	122	186	100	1971
2	63	1	12	#NULL!	1	1	1	0	1	0	0	0	4	0	1	0	0	1	1	0	NOT RECORDED	142/67	64	18	97% RA	NAD	7	13.8	218	0.29	15	1	0.55	140	4.3	21	5.9	272	94	60	43	22	0	85	24	23	36	62	26
2	35	2	17	#NULL!	0	0	0	0	0	0	0	0	3	1	1	0	0	0	0	0	NOT RECORDED	129/82	97	18	97% RA	BL Infilterates	4.28	14.9	173	0.12	13.5	0.94	0.32	136	3.86	23	5	215	70	60	107	25	0	85	36	27	59	73	902
2	48	2	29	#NULL!	0	0	0	0	0	0	0	0	4	0	1	1	0	0	0	0	NOT RECORDED	109/75	85	18	95% 2 L NC	BL Infilterates	5.21	13.8	195	0.11	19	1.32	0.52	130	5.11	18	4.2	283	72	60	103	33	0	547	478	348	129	245	4151
2	45	2	23	#NULL!	1	1	0	0	0	0	0	Cardiomyopathy	5	0	0	1	0	0	0	0	NOT RECORDED	133/98	92	20	97% RA	BL Infilterates+ cardiomegaly	6	16.6	161	0.2	18	1.29	0.73	134	6	32	4.3	395	54	60	130	43	0.11	7754	54	54	42	99	248
2	46	1	17	#NULL!	1	1	0	0	0	0	0	DLP	7	1	0	1	0	0	0	0	NOT RECORDED	145/89	96	20	96% RA	BL Infilterates	4.21	13.7	145	0.16	15	1	1	134	4.5	23	4.9	241	62	60	150	27	0	#NULL!	16	25	20	57	912
2	53	1	16	#NULL!	1	0	1	0	0	0	0	0	8	1	1	1	0	0	1	0	NOT RECORDED	125/61	89	18	95% RA	BL Infilterates	3.24	16.9	157	0.19	15	1	0.69	134	3.8	22	4.5	352	63	60	733	52	0	#NULL!	140	145	233	92	1908
2	65	2	25	#NULL!	0	0	0	0	0	0	0	0	15	1	1	0	0	0	0	0	NOT RECORDED	143/70	92	18	92% VM	BL infilterates	5.44	16	251	0.19	14.6	1	0.57	132	4.6	25	3.4	136	69	60	381	27	0	#NULL!	76	64	44	52	1928
2	45	2	35	#NULL!	1	1	1	0	0	0	0	0	5	1	0	1	0	1	1	0	NOT RECORDED	121/77	89	30	94% ON 15 L FM	BL Infilterates with right sided pneumonth	8.59	13	389	0.08	13.8	0.99	0.86	141	5.43	25	8.2	111	57	60	82	17	0	#NULL!	67	51	105	81	878
2	33	1	21	#NULL!	0	0	0	0	0	0	0	0	8	1	0	1	0	0	0	0	NOT RECORDED	128/74	128	24	92% 15 L FM	BL Infilterates	4.45	12.2	224	0.14	14	1	0.4	138	4.3	28	4.1	451	83	60	2202	26	0	64	34	47	51	56	392
2	49	1	10	#NULL!	0	0	0	0	0	0	0	0	7	1	0	0	0	0	1	0	NOT RECORDED	116/65	85	20	96% 4 L NC	BL Infilterates	4.88	10.7	411	0.3	15.7	1	8.16	137	5.15	25	6.7	292	81	60	156	20	0	14	111	53	74	89	2569
2	48	1	9	#NULL!	0	0	0	0	0	0	0	0	4	1	1	1	0	0	1	0	NOT RECORDED	155/75	114	24	95% RA	Right side patch	6.45	9.7	221	0.32	15	1	1.5	137	5.25	23	4.8	346	64	60	47	14	0.1	#NULL!	23	16	22	55	1144
2	75	1	16	#NULL!	1	0	1	0	0	0	0	RA & STROKE	8	1	1	1	0	0	0	0	NOT RECORDED	115/80	74	20	95% 15 L FM	BL Infilterates	3.93	10.9	168	0.38	14	1	1.63	148	4.54	27	8.9	195	79	60	529	21	0.1	#NULL!	32	39	23	49	1980
2	41	1	11	#NULL!	0	0	0	0	0	0	0	0	8	1	1	1	0	0	1	0	NOT RECORDED	104/84	104	22	93% RA	BL Infilterates	4.9	13.3	225	0.3	17.5	1.27	0.65	137	3.85	22	3	147	41	60	2322	43	0.1	#NULL!	54	69	65	69	2179
2	49	2	16	#NULL!	1	1	0	0	0	0	0	DLP	4	1	1	1	0	0	1	0	NOT RECORDED	128/65	93	22	92% RA	BL Infilterates	7.5	13	342	0.07	13	0.94	1.15	132	3.68	21	2.9	1	58	60	240	20	0	#NULL!	74	62	225	90	1431
2	36	1	18	#NULL!	1	0	0	0	0	0	0	SCD	3	0	0	0	0	1	1	0	NOT RECORDED	120/77	95	20	98% RA	BL Infilterates	5.11	10.8	286	0.13	17	1.27	0.77	136	3.8	21	3	317	62	60	76	16	0	#NULL!	42	39	100	124	1431
2	31	2	17	#NULL!	0	0	0	0	0	0	0	0	5	0	0	0	1	0	0	0	NOT RECORDED	118/77	113	18	98% RA	BL Infilterates	8.9	16.7	287	0.15	15	1	0.27	138	4.65	21	5.3	354	76	60	127	59	0	#NULL!	25	23	24	76	277
2	51	1	16	#NULL!	1	1	1	0	0	1	0	0	7	1	0	0	0	1	0	0	NOT RECORDED	112/70	82	18	99% 2 L NC	BL Infilterates	4.14	15.5	221	0.27	14	1	0.35	136	4.4	23	3.6	289	55	60	121	60	0	9.3	32	46	57	56	767
2	51	1	19	#NULL!	0	0	0	0	0	0	0	0	9	1	1	1	0	1	1	0	NOT RECORDED	124/75	86	18	94% 4L NC	BL Infilterates	4.7	13.2	252	0.22	15	1	0.78	134	4	26	2	236	36	60	80	25	0	15	80	28	84	71	1060
2	21	1	16	#NULL!	1	1	0	0	0	0	0	0	7	1	1	1	1	1	1	0	NOT RECORDED	129/66	116	24	96% RA	NAD	17	12	292	0.12	23	1.73	0.27	133	5.9	4.9	5.6	434	65	60	36	48	0	377	11	16	15	103	614
2	45	1	13	#NULL!	1	1	0	0	0	0	0	0	9	1	1	1	0	0	1	0	NOT RECORDED	127/75	100	20	95% 4 L NC	BL Infilterates	7.53	12.2	322	0.15	15	1	0.36	131	5	21	4.2	296	75	60	288	16	0	#NULL!	114	87	522	129	938
2	52	1	20	#NULL!	1	1	0	0	0	0	0	DLP	3	0	1	1	0	1	0	0	NOT RECORDED	135/71	120	20	97% RA	BL Infilterates	6.37	11.3	286	0.073	14.8	1	3.59	135	3.59	16.9	4.2	184	32	60	567	45	0	274	39	125	28	65	10314
2	68	1	10	#NULL!	1	0	1	0	0	0	0	ATRIAL FIBRILLATION	20	0	0	1	0	0	1	0	NOT RECORDED	105/78	66	19	97% 4 L FM	BL Infilterates	10.27	14	445	0.05	18	1.3	0.37	134	4.2	21	6	414	69	60	158	33	0	672	22	33	26	76	959
2	58	2	10	#NULL!	1	0	1	0	0	0	0	0	6	0	1	0	1	0	0	0	NOT RECORDED	137/92	80	22	98% RA	NAD	8	14.9	286	0.11	14.5	1	0.27	112	4.59	22	5	149	62	60	1015	86	0.11	807	39	51	34	80	291
2	38	2	14	#NULL!	1	0	0	0	1	0	0	0	13	0	1	0	0	0	0	0	NOT RECORDED	118/77	77	22	99% RA	NAD	16	15.3	373	0.16	14	1	1.27	137	5.55	22	3.7	363	56	60	1464	185	76	#NULL!	55	171	69	83	234
2	42	2	55	#NULL!	0	0	0	0	0	0	0	0	2	1	0	0	1	0	0	0	NOT RECORDED	127/82	78	18	95% RA	BL Infilterates	7	16	203	0.35	15	1	0.27	141	4.5	22	11	353	67	60	239	57	0.13	133	18	36	49	41	1369
2	76	1	9	#NULL!	1	1	1	0	0	0	0	DLP	14	1	0	1	0	1	1	0	NOT RECORDED	148/80	90	12	96% RA	NAD	10	11.3	668	0.149	14.6	1	0.3	133	4.53	20	6.2	289	76	60	48	36	0	#NULL!	32	21	44	70	673
2	36	2	12	#NULL!	0	0	0	0	0	0	0	0	7	0	1	1	0	0	0	0	NOT RECORDED	145/78	86	18	99% RA	BL Infilterates	8	14.8	232	0.39	14.8	1	0.27	141	4.4	23	3	229	84	60	202	44	0	#NULL!	49	34	24	76	254
2	69	1	7	#NULL!	0	0	0	0	0	0	0	0	3	0	1	0	0	0	1	0	NOT RECORDED	145/92	81	18	97% RA	BL Infilterates	4	15.7	194	0.21	13	0.94	0.56	131	5.19	24	4	260	92	60	185	86	0	24	38	58	17	58	1516
2	53	1	10	#NULL!	1	1	1	0	0	0	0	DLP	10	1	1	1	1	1	1	0	NOT RECORDED	138/72	78	20	95% 4 L NC	Left patch	9.8	12.3	335	0.07	16	1	1	135	4.7	20	4	331	53	60	390	71	0.11	#NULL!	34	47	97	73	1037
2	58	2	12	#NULL!	1	1	1	0	0	0	0	0	12	0	1	0	0	0	1	0	NOT RECORDED	116/80	86	20	96% RA	BL Infilterates	4.6	13	95	0.18	16	1	0.59	138	3.6	20	3.5	287	44	60	97	17	0	#NULL!	17	21	45	75	202
2	68	1	16	#NULL!	1	1	0	0	0	0	0	0	2	0	0	1	0	0	1	0	NOT RECORDED	124/75	76	19	90% 6 L FM	BL Infilterates + Congestion	5	16.2	144	0.095	17	1.2	1.6	134	4.8	24	8	263	58	60	66	19	0	247	49	51	63	58	3626
2	69	1	12	#NULL!	1	1	0	0	0	0	0	0	8	0	1	1	0	0	0	0	NOT RECORDED	139/84	104	18	93% 2 L NC	BL Infilterates	4.7	13.6	330	0.2	16	1.16	2	132	4.26	22	5.4	96	46	60	43	20	0	58	57	43	79	83	281
2	49	1	13	#NULL!	1	1	0	0	0	0	0	0	8 Days	1	0	1	0	0	1	0	Not Recorded	155/81	71	18	96% on Room Air	Not Mentioned	6.73	14.4	262	0.259	14.6	1.05	0.87	132	5.72	18.7	4.1	346	52	60	152	72.6	0.14	171.8	28.3	41.1	105	61	1512
2	54	1	12	#NULL!	1	1	1	0	0	0	0	DLP	1 Day	0	0	0	0	1	0	0	Not Recorded	164/82	85	20	95% on Room Air	Bilateral Infiltration	3.95	14.1	173	0.446	14.9	1.08	0.31	137	4.95	27.1	5.3	275	81	60	89	29	0	50.89	22.4	20	28	53	282.3
2	59	1	14	#NULL!	1	1	0	0	0	0	0	0	5 Days	1	1	1	1	0	0	0	Not Recorded	133/62	82	28	91% on 2L NC	Bibasal Infiltrates	5.26	9.8	220	0.116	15.3	1.1	0.65	141	4.17	23.5	6.5	337	70	60	90	16	0	39.56	24.9	31.3	30	55	929.1
2	49	1	14	#NULL!	1	1	1	0	0	0	0	0	5 Days	1	1	1	0	1	0	0	Not Recorded	110/60	89	18	92% on Room Air	Bilateral Lower Zone Infiltrates	4.3	15.7	280	0.277	15	1.08	0.5	136	4.76	21	6.7	189	48	60	35	28.2	0.1	#NULL!	64.1	33.2	38	70	1985
2	67	1	13	#NULL!	1	0	0	0	0	0	0	Obesity	1 Week	1	1	1	0	0	0	0	Not Recorded	122/75	69	18	95% on Room Air	Bilateral Infiltration	3.54	12.1	161	0.331	14.7	1.06	0.27	137	4.47	22.6	3.7	243	44	60	300	22.4	0	99.33	31.9	44.1	43	43	799.2
2	28	1	13	#NULL!	0	0	0	0	0	0	0	0	4 Days	1	1	0	0	0	1	1	Not Recorded	105/50	110	20	95% on 5L FM	Bilateral Infiltration, More in Right Side	2.89	15.4	127	0.232	15.5	1.12	0.68	136	5.01	19.5	4.4	341	54	60	111	45.9	0.13	14.64	21.1	46.3	87	110	781.3
2	55	1	18	#NULL!	0	0	0	0	0	0	0	0	Not Mentioned	1	1	1	0	0	0	0	Yes (Positive Balance)	147/75	103	26	92% on NIV BiPAP FiO2 100%	Bilateral Infiltration with Pneumonic Cons	10.83	11.1	530	0.11	16.7	1.21	8.98	139	5.09	18.4	4	229	58	60	53	24.5	0	76.1	60.4	48.3	260	238	540.7
2	63	2	26	#NULL!	0	0	0	0	0	0	0	0	Not Mentioned	1	1	1	0	0	0	0	Yes (Positive Balance)	112/72	87	20	97% on MV AC/VC Mode FiO2 100%	Bilateral Infiltration, More in Left Side	10.96	12.1	321	0.044	16.4	1.19	9.72	143	4.28	24.6	6.6	174	87	60	904	27.5	0.24	634.2	32	57.8	103	93	1969
2	51	1	10	#NULL!	1	1	1	0	0	0	0	DLP	1 Day	1	0	0	0	0	1	0	Not Recorded	117/78	78	19	96% on Room Air	Bilateral Scattered Infiltration	6.28	11.9	223	0.172	13.7	0.98	1.45	132	4.08	36.1	6.6	323	65	60	406	36.1	0	17.81	23.1	25.3	28	84	1924
2	59	1	14	#NULL!	1	0	0	0	0	0	0	Obesity	2 Days	1	1	0	0	0	1	0	Not Recorded	135/70	106	20	96% on Room Air	Bilateral Infiltration	5.28	12.7	211	0.299	16.6	1.2	0.28	135	5.8	18	3.8	300	54	60	621	95	0.17	25.5	12.8	57.4	7	25	777.6
2	38	1	12	#NULL!	0	0	0	0	0	0	0	0	2 Days	1	1	0	0	0	0	0	Not Recorded	110/76	77	20	95% on 1L NC	Right Lung Infiltration	6.64	13.4	232	0.291	15.5	1.12	0.6	139	4.46	21	3.1	250	58	60	106	15.3	0	#NULL!	114.9	81.4	273	85	2441
2	60	2	9	#NULL!	1	1	1	0	0	0	0	Parkinson's Disease	Not Mentioned	1	1	1	0	0	1	0	Not Recorded	180/85	78	16	98% on 4L NC	Bilateral Moderate to Severe Infiltration	3.91	11.2	159	0.128	15.4	1.11	2.16	138	4.34	25.3	5.5	195	59	60	1463	42.9	0.11	#NULL!	42.8	62.6	56	61	358.2
2	59	1	12	#NULL!	0	0	0	0	0	0	0	0	2 Weeks	1	1	0	0	1	1	0	Not Recorded	117/71	80	22	98% on Room Air	Bilateral Lower Zone Infiltrates	5.68	11.5	135	0.201	16	1.16	0.96	133	4.26	23	4.9	189	53	60	343	35.1	0.1	#NULL!	30.8	45.1	51	38	6553
2	59	1	11	#NULL!	1	1	1	0	0	0	0	0	1 Day	1	1	1	1	1	1	0	Not Recorded	146/80	99	16	96% on 2L NC	Bilateral Infiltration	6.48	15.3	168	0.273	13.3	0.95	0.31	136	3.5	23.4	4.1	264	86	60	248	27.1	0	#NULL!	40.1	58.9	68	59	1488
2	50	1	18	#NULL!	0	0	0	0	0	0	0	0	2 Days	1	1	0	0	0	1	0	Not Recorded	170/65	80	16	97% on 3L NC	Severe Bilateral Infiltration	2.07	15.2	176	0.338	14.2	1.02	0.4	133	5.82	22.7	5.7	309	100	60	240	49.2	0.1	73.96	80.3	64.1	166	88	1286
2	28	1	12	#NULL!	0	0	0	0	0	0	0	0	2 Days	1	1	0	0	0	0	0	Not Recorded	128/68	88	18	97% on 2L NC	Bilateral Infiltration	3.54	14.5	174	0.359	15.6	1.13	0.81	133	5.23	21.8	4.2	254	68	60	184	39.2	0	#NULL!	19.2	36.8	17	67	537.9
2	49	1	10	#NULL!	1	0	0	0	0	0	0	Sickle Cell Trait	4 Days	1	1	1	0	1	0	0	Not Recorded	120/80	96	20	96% on 7L FM	Bilateral Infiltration	4.98	12.3	191	0.133	15.9	1.15	1.17	141	4.54	26.3	3.8	286	67	60	123	20.4	0	#NULL!	78.8	70.7	247	172	1847
2	54	2	12	#NULL!	1	1	0	0	0	0	0	DLP	1 Day	0	1	0	0	0	1	0	Not Recorded	149/79	94	18	96% on 5L FM	Right Sided Infiltration	8.7	11.5	259	0.061	14	1.01	0.77	129	4.76	18.3	4.7	335	75	60	388	44.2	0.13	120.5	62.9	99.4	117	76	315.2
2	58	1	9	#NULL!	1	1	1	0	0	0	0	DLP	1 Day	0	1	0	0	0	1	0	Not Recorded	122/74	91	18	98% on 15L NRBM	Bilateral Infiltration	5.06	11.4	422	0.061	16.3	1.18	1.22	133	4.42	21	13.6	491	106	60	475	17.8	0	267.4	67.9	103.9	47	64	2399
2	69	2	10	#NULL!	1	1	0	0	0	1	0	Ex-Smoker	3 Days	1	1	0	0	0	0	0	Not Recorded	156/69	92	20	94% on Room Air	Bilateral Infiltration	4.9	13.2	226	0.116	13.4	0.97	0.89	136	4.75	23.3	5.9	233	68	60	203	31	0	#NULL!	23.6	34.3	18	76	763
2	97	1	14	#NULL!	1	0	1	0	1	0	0	DLP	Not Mentioned	0	0	0	0	0	0	0	Not Recorded	112/62	68	18	95% on Room Air	Widened Mediastinum, Bilateral Infiltratio	6.75	13.6	352	0.154	17	1.23	3.23	130	4.33	19.5	7.2	233	59	60	58	48.2	0	1032	57.5	50.6	67	124	646.9
2	60	2	8	#NULL!	1	0	1	0	0	0	0	0	3 Days	1	1	1	0	0	1	0	Not Recorded	160/85	86	20	97% on Room Air	Not Mentioned	8.11	13.5	350	0.171	15.7	1.13	0.33	132	5.54	23.3	4.8	283	80	60	1932	68.9	0	#NULL!	74.8	120.5	61	72	830.6
2	75	1	19	#NULL!	1	1	1	0	1	0	0	DLP	N/A	0	0	0	0	0	0	0	Not Recorded	142/75	74	18	95% on 7L FM	Bilateral Pneumonic Consolidation, More in	5.79	12.1	171	0.085	15.4	1.11	1.62	134	3.02	29.9	5.7	382	66	60	139	37.9	1.85	1920	24.3	46.1	18	4	652
2	51	1	8	#NULL!	1	0	0	0	0	0	0	DLP	1 Day	1	1	0	0	0	0	0	Not Recorded	134/71	76	20	99% on Room Air	Right Patch with Mild Congestion	4.01	15.9	293	0.362	14.6	1.05	0.43	142	4.32	25.5	2.8	141	64	60	118	22.9	0	#NULL!	33.2	42.6	98	60	1058
2	21	1	9	#NULL!	0	0	0	0	0	0	0	0	Not Mentioned	1	1	1	0	1	0	0	Not Recorded	120/69	90	22	98% on 2L NC	Minimal Bilateral Infiltration	4.11	14.7	216	0.358	15.7	1.14	0.62	135	3.75	22.6	3	324	57	60	152	23.7	0	#NULL!	26	28.7	32	37	231.9
2	51	2	10	#NULL!	1	1	1	0	0	0	0	0	Not Mentioned	0	0	1	0	0	0	0	Not Recorded	112/89	82	18	100% on Room Air	Bilateral Infiltration	6.63	11.9	175	0.243	21.1	1.54	5.31	138	3.78	22.7	6.3	705	75	60	116	14.6	0	7979	30.5	30.1	27	81	41.23
2	43	2	8	#NULL!	1	0	0	0	0	0	0	PUD	3 Days	1	1	0	1	0	0	0	Not Recorded	130/84	88	18	96% on Room Air	Bilateral Infiltration	9.16	14.9	235	0.122	15.8	1.15	7.04	135	4.6	16.6	7.3	261	84	60	1641	73.6	0	23.73	32.4	73.6	184	109	1223
2	37	2	8	#NULL!	0	0	0	0	0	0	0	0	Not Mentioned	1	0	1	0	0	0	0	Not Recorded	128/76	84	18	97% on 2L NC	Not Mentioned	4.47	13	380	0.246	15.4	1.11	0.32	139	4.38	25.3	1.4	220	38	60	1432	25.2	0	39.12	140.2	114.1	246	59	878.6
2	29	1	14	#NULL!	1	0	0	0	0	0	0	G6PD and Thalassemia	3 Days	1	1	1	0	1	0	0	Yes (Positive Balance)	136/75	119	24	81% on Room Air	Bilateral Infiltration	3.12	12.6	102	0.101	16.6	1.21	1.69	133	4.64	19.7	5.3	289	73	60	418	34.1	0	#NULL!	21.5	46.1	20	39	3345
2	63	1	6	#NULL!	1	1	1	0	0	0	0	0	5 Days	0	1	0	0	0	1	0	Not Recorded	132/75	75	20	96% on 2L NC	Bilateral Infiltration	3.72	11.5	299	0.196	14.6	1.05	0.27	133	4.54	24.9	5.1	330	91	60	253	14.9	0	47.67	27.7	38.6	28	50	378.9
2	48	1	6	#NULL!	0	0	0	0	0	0	0	0	2 Days	0	0	1	0	0	1	0	Not Recorded	135/84	85	22	96% on Room Air	Not Mentioned	4.75	12.6	329	0.345	14.4	1.04	0.77	138	4.15	25.2	4.6	256	94	60	447	32.8	0	42.91	48.9	55	117	58	639.2
2	68	1	20	#NULL!	1	0	1	0	0	1	0	Alcoholic	1 Day	1	0	1	0	0	0	0	Yes (Positive Balance)	120/66	103	25	94% on NIV FiO2 50%	Bilateral Infiltration	4.22	8.5	144	0.107	16.4	1.19	1.34	131	4.81	25.2	3.7	508	63	60	708	34.1	0.1	958.5	26.6	56.5	129	76	434.1
2	95	1	16	#NULL!	1	0	1	0	0	1	0	DLP	3 Weeks	1	0	1	0	1	0	0	Not Recorded	130/60	86	16	96% on Room Air	No Clear Patch	6.03	13.6	228	0.073	16.5	1.2	0.27	134	4.28	19.4	4.2	203	56	60	96	22	0	264.9	12.7	13	21	80	37.43
2	47	1	13	#NULL!	0	0	0	0	0	0	0	0	10 Days	1	1	0	1	0	1	0	Not Recorded	149/79	82	24	95% on 5L FM	Bibasal Infiltrates	5.02	14.8	223	0.247	15.4	1.11	0.78	131	4.48	21.1	3.8	269	90	60	373	62.6	0	16.6	35.2	29.2	129	68	1453
2	51	2	13	#NULL!	1	1	1	0	0	1	0	DLP	Not Mentioned	1	1	1	1	0	1	0	Not Recorded	132/88	104	20	94% on VM FiO2 50%	Bilateral Infiltration	11.45	14.5	301	0.064	14.5	1.05	0.61	139	4.73	23.9	5.4	234	71	60	302	25.9	0	173.3	60.5	47.5	165	93	1931
2	59	1	4	#NULL!	1	0	0	0	0	0	0	DLP	2 Days	1	1	0	1	1	1	0	Not Recorded	111/64	96	16	98% on Room Air	Mild Bilateral Infiltration	7.24	15.8	253	0.25	15.7	1.14	0.42	133	4.31	21.9	6.8	401	93	60	98	25.3	0	#NULL!	28.8	31.9	316	132	254.2
2	41	1	13	#NULL!	1	1	0	0	0	1	0	DLP	2 Days	1	0	1	0	0	0	0	Not Recorded	126/68	88	21	95% on 4L FM	Bilateral Infiltration	4.34	11.5	173	0.12	15.2	1.1	#NULL!	137	5.06	7.9	9	502	105	60	1549	37.7	0	218.4	34.9	51.2	31	69	426.7
2	29	2	5	#NULL!	0	0	0	0	0	0	0	0	1 Day	1	1	1	0	0	0	0	Not Recorded	128/74	88	18	96% on 2L NC	Bilateral Infiltration	18.16	14	118	0.074	17.2	1.25	#NULL!	140	3.4	20.5	2.9	182	46	60	489	42.9	0.1	#NULL!	44.6	42.7	67	62	1897
2	71	1	9	#NULL!	0	0	0	0	0	0	0	0	1 Day	1	0	1	0	0	0	0	Not Recorded	134/78	82	19	95% on 4L FM	Bilateral Infiltration	3.84	13.1	161	0.232	15.4	1.12	0.37	137	3.81	18.1	3.5	196	61	60	134	17.9	0.1	2351	12.3	26.7	115	111	1109
2	50	1	9	#NULL!	1	0	1	0	1	0	0	0	1 Day	0	0	0	0	0	1	0	Not Recorded	144/86	90	18	95% on 4L NC	Bilateral Infiltration	4.46	13.9	187	0.096	14.3	1.03	0.27	140	4.53	27	8	329	69	60	465	32.5	0	53.04	48.7	39.9	74	56	1875
2	40	1	5	#NULL!	1	0	0	0	0	1	0	0	1 Day	1	1	1	0	0	1	0	Not Recorded	156/99	89	18	96% on Room Air	Bilateral Infiltration	7.89	12.2	369	0.117	14.9	1.08	#NULL!	140	7.5	19.6	5.5	172	102	60	238	102.9	0	536.5	146.4	112.8	183	142	1623
2	65	1	20	#NULL!	1	1	1	0	0	1	0	DLP, G6PD and S/P Stroke	1 Day	0	0	1	0	0	0	0	Yes (Positive Balance)	133/81	69	18	95% on 2L FM	Bilateral Infiltration	2.49	13.7	208	0.329	14.8	1.07	0.59	136	4.69	20.6	8.6	579	81	60	389	30.4	0	340	20.9	28.8	61	63	1792
2	71	1	7	#NULL!	1	1	1	0	0	1	0	S/P Brain Stem Stroke	Not Mentioned	0	1	0	0	0	0	0	No (Negative Balance)	126/63	104	18	99% on 10L NRBM	No Infiltration	9.08	12.6	338	0.104	15.7	1.14	0.66	138	5.3	11.2	9	377	90	60	46	57.6	0	110	14.4	25.3	11	96	112.2
2	28	1	8	#NULL!	1	0	0	0	0	0	0	G6PD	1 Day	1	0	1	0	0	0	0	Not Recorded	134/87	89	20	97% on 10L FM	Bilateral Infiltration	6.68	14.5	195	0.314	13.4	0.96	1.46	135	4.63	25.3	2.5	330	59	60	304	77.8	0.11	#NULL!	78.9	110.6	302	60	9152
2	26	1	10	#NULL!	1	0	0	0	0	0	0	G6PD and Sickle Cell Trait	1 Day	1	1	1	0	1	0	0	Not Recorded	141/62	108	20	96% on 5L FM	Bilateral Infiltration	5.15	13.4	199	0.13	14.3	1.03	0.35	133	4.21	19.4	2.6	265	54	60	170	21	0	#NULL!	81.3	60.6	100	56	2704
2	52	1	14	#NULL!	1	1	1	0	0	0	0	S/P Stroke and Epilepsy	1 Day	0	1	0	0	0	1	0	Yes (Positive Balance)	119/78	112	20	96% on 4L NC	Bilateral Infiltration	2.98	13.3	65	0.265	16.1	1.17	0.46	132	4.63	23.9	3.7	264	66	60	859	19.4	0	#NULL!	30.2	54.5	146	52	533.7
2	43	1	15	#NULL!	1	0	1	0	0	0	0	0	1 Day	1	1	0	0	0	0	0	Not Recorded	142/81	70	18	95% on 4L NC	Bilateral Infiltration	1.82	15.9	129	0.363	13	0.93	0.39	136	4.04	26.3	4.7	269	66	60	2428	40.9	0	69.89	38.8	71.1	17	52	1507
2	78	1	8	#NULL!	1	0	0	0	0	0	0	G6PD and Sickle Cell Trait	1 Day	0	1	0	0	0	1	0	Not Recorded	134/60	77	20	97% on 4L NC	Bilateral Infiltration	6.58	10.9	285	0.112	13.7	0.98	0.48	131	5.51	20.1	6.9	202	64	60	92	62	0.11	97.7	30.2	55.2	182	104	2963
2	50	1	10	#NULL!	1	0	0	0	0	0	0	G6PD	10 Days	1	1	1	1	0	1	0	Not Recorded	118/67	82	20	96% on 5L FM	Bilateral Infiltration	5.23	13.4	192	0.138	13.8	1	0.27	137	5.01	23.1	5	258	62	60	294	18.8	0	69.95	49.1	55.8	84	83	2626
2	57	1	9	#NULL!	1	1	0	0	0	0	0	0	7 Days	1	0	1	0	0	0	0	Not Recorded	144/75	75	19	94% on 2L NC	Bilateral Infiltration	6.25	12	263	0.29	13.9	1	0.38	132	4.39	21.4	5.7	256	89	60	109	15.9	0	51.29	16	15	18	54	311
2	55	2	15	#NULL!	0	0	0	0	0	0	0	0	1 Day	1	1	1	0	0	0	0	Not Recorded	197/105	145	45	88% on 10L FM	Bilateral Large Consolidation and Patchy I	12.48	13.2	317	0.084	15.1	1.09	4.14	137	4.32	23.8	7.3	224	78	60	602	51.1	0.66	268.5	115.9	151	75	71	2838
2	64	1	21	#NULL!	0	0	0	0	0	0	0	0	1 Day	1	1	0	0	0	1	0	Yes (Positive Balance)	126/74	130	22	94% on 2L NC	No Clear Consolidation	5.51	18.8	259	0.085	15.2	1.1	0.85	136	4.51	19	13.7	660	98	60	72	24	0.1	170.9	13.7	15.6	125	112	632.5
2	61	1	12	#NULL!	1	1	0	0	0	0	0	DLP	Not Mentioned	1	0	0	1	0	0	0	Not Recorded	135/66	90	18	90% on 4L FM	Bilateral Infiltration	3.53	12.7	218	0.074	14.9	1.08	1.93	140	4.73	18.8	6.1	149	65	60	137	27.6	0	123.2	28.8	32.1	60	50	970.5
2	57	2	4	#NULL!	1	1	0	0	0	0	0	0	Not Mentioned	0	0	0	0	0	0	0	Not Recorded	97/60	82	24	99% on 6L FM	No Infiltrates	16.25	14.1	266	0.141	15.3	1.11	0.6	133	3.77	21.8	5.1	317	68	60	3697	356.9	154.9	2426	92.5	407.4	42	90	97.87
2	66	1	16	#NULL!	1	0	1	0	0	0	0	0	Not Mentioned	0	1	0	0	0	1	0	Not Recorded	131/83	90	20	97% on 2L NC	Bilateral Infiltration	4.2	14.5	140	0.243	14.9	1.07	1.39	134	3.86	18.5	4	507	78	60	101	15.8	0	420.2	21.6	23.5	21	57	752.8
2	34	1	13	#NULL!	1	0	0	0	0	0	0	G6PD	3 Days	0	1	1	0	0	1	0	Not Recorded	124/79	88	20	96% on 4L FM	Bilateral Infiltration	4.45	14	203	0.326	15.6	1.13	0.27	136	4.55	23.8	2.7	398	85	60	803	36.5	0	#NULL!	61.5	53.3	67	46	454.2
2	53	1	8	#NULL!	1	0	0	0	0	0	0	OSA on CPAP and Obesity	N/A	0	0	0	0	0	0	0	Not Recorded	134/86	92	20	95% on 6L FM	Moderate Bilateral Infiltration	5.44	12.3	190	0.14	13.7	0.99	0.56	139	4.45	21.9	5.4	408	64	60	595	36.1	0	63.56	20.4	32.8	33	51	339.5
2	56	1	23	#NULL!	1	0	0	0	1	0	0	0	8 Days	0	0	1	0	0	0	0	Not Recorded	124/74	74	20	95% on 4L FM	Right Sided Opacification	8.12	4.86	242	0.164	13.9	1	4.86	140	5.45	23	5.9	271	51	60	139	50.5	0	#NULL!	54.2	47.7	126	103	930.1
2	43	1	6	#NULL!	1	1	0	0	0	0	0	0	2 Weeks	1	1	0	0	0	0	0	Not Recorded	134/68	102	22	95% on Room Air	Bilateral Lower Field Infiltrates	6.2	11.3	189	0.137	14.3	1.03	1.56	130	3.55	23	2.5	156	42	60	154	25.1	0	218.2	92.8	142.7	391	292	11005
2	64	1	25	#NULL!	0	0	0	0	0	0	0	0	1 Week	1	1	1	0	0	1	0	Yes (Positive Balance)	110/59	90	18	92% on 10L FM	Bilateral Infiltration	8.72	13.7	185	0.057	15.1	1.09	0.92	132	3.41	24.4	5.5	203	65	60	395	21.8	0.1	115.2	64.1	41.3	49	49	1304
2	66	1	14	#NULL!	1	1	0	0	0	0	0	0	2 Days	1	0	1	0	0	0	0	Not Recorded	144/78	86	20	95% on 2L NC	Bibasal Infiltrates	7.23	11.9	172	0.16	14.6	1.05	1.04	136	5.28	20.9	6.9	339	77	60	613	34.7	0	67.38	47.9	58.7	22	40	572.2
2	70	2	8	#NULL!	0	0	0	0	0	0	0	0	Not Mentioned	1	0	0	0	1	0	0	Not Recorded	147/86	104	18	92% on 4L NC	Moderate Bilateral Infiltration	4.52	13.7	218	0.232	13	0.93	1.16	135	4.3	24	5	278	63	60	259	31.3	0	#NULL!	39.2	41.4	63	62	2020
2	63	1	12	#NULL!	1	0	0	0	0	0	0	Hypothyroidism	Not Mentioned	0	0	1	0	0	0	0	Yes (Positive Balance)	132/75	103	18	92% on VM FiO2 50%	Bilateral Infiltration	8.41	14.7	185	0.078	14.6	1.06	0.87	130	5.15	20.6	8.1	242	64	60	2429	52.8	0	#NULL!	115.5	214	95	85	1578
2	57	1	12	#NULL!	0	0	0	0	0	0	0	0	Not Mentioned	1	1	0	0	1	1	0	Yes (Positive Balance)	133/80	87	18	97% on Room Air	Bilateral Infiltration	7.24	13.6	178	0.065	13.9	1	1.73	137	4.54	25	5.4	175	74	60	440	30.7	0.1	104.7	17.3	32.4	64	67	399.3
2	75	1	6	#NULL!	1	0	0	0	0	0	0	Glucoma and S/P B/L TKR	1 Day	0	0	0	0	0	1	0	Not Recorded	153/62	69	18	94% on Room Air	Left Sided Infiltrates	5.25	12.5	233	0.183	14.8	1.07	0.5	134	4.74	23.6	4.6	241	59	60	69	32	0.1	157.5	21.1	31.4	179	160	710.5
2	57	1	8	#NULL!	1	0	0	0	0	0	0	Epilepsy, GERD, Hypothyroidism and Recurrent Cellulitis	Not Mentioned	0	0	0	0	0	0	0	Not Recorded	120/75	80	20	95% on 4L NC	Bilateral Infiltration	4.12	13.7	182	0.325	16.2	1.18	2.35	140	5.74	15.1	6	225	50	60	142	25.6	0	115.3	23.2	26.5	595	123	703.7
2	32	1	7	#NULL!	1	1	0	0	0	0	0	0	1 Day	1	1	1	0	0	0	0	Not Recorded	132/74	92	22	95% on 6L FM	Bilateral Infiltration	4.66	12.2	199	0.12	13.8	0.99	0.98	139	4.8	21.6	4.2	234	49	60	817	36.6	0	673.6	76.4	60.9	70	59	977
2	67	1	4	#NULL!	1	1	0	0	0	0	0	0	1 Week	1	0	1	0	0	0	0	Not Recorded	149/70	78	20	95% on Room Air	Bilateral Infiltration, Congestion in Lowe	4.9	11.9	352	0.169	15.6	1.13	1.07	136	5.37	24	6.2	153	77	60	50	32.7	0	80.78	17.8	19.9	73	54	904.7
2	63	1	11	#NULL!	1	1	1	0	0	0	0	0	1 Week	1	1	1	0	0	0	0	Not Recorded	122/84	83	20	95% on 6L FM	Bilateral Infiltration	4.22	15.3	251	0.175	13.8	0.99	0.4	133	4.6	20.6	8.5	363	80	60	1560	68.5	0	22.52	78	130	94	70	1929
2	44	1	3	#NULL!	0	0	0	0	0	0	0	0	5 Days	1	0	1	0	0	1	0	Not Recorded	132/85	82	24	95% on Room Air	Not Mentioned	5.8	15.2	241	0.298	13	0.93	0.3	139	4.41	23.7	5	255	67	60	69	34.2	0.1	#NULL!	21.7	22.3	36	59	454.3
2	70	1	6	#NULL!	1	1	1	0	0	0	0	Epilepsy and Old DVT	1 Day	1	0	0	0	0	0	1	No (Negative Balance)	136/65	90	20	92% on Room Air	Bilateral Infiltration	8.34	10.4	378	0.101	14.8	1.07	1.97	133	5.46	16.8	11.4	227	77	60	2675	58.5	0	112.6	67.8	137.4	207	91	4616
2	50	2	7	#NULL!	0	0	0	0	0	0	0	0	3 Days	1	0	1	0	0	0	0	Not Recorded	130/94	88	18	94% on 2L NC	Bilateral Infiltration	4.83	17.1	156	0.257	13.7	0.99	1.77	139	4.27	20.5	6.1	282	88	60	547	23.2	0	16.77	63.2	72.8	195	106	2098
2	76	1	4	#NULL!	1	1	1	0	0	0	0	0	Not Mentioned	0	0	1	0	0	0	0	Not Recorded	142/72	80	20	95% on 4L FM	Bilateral Infiltration	7.62	11.1	235	0.235	15.9	1.16	0.79	136	4.67	26	4.9	332	68	60	38	16.3	0	#NULL!	19.7	15.8	29	87	65.7
2	45	2	5	#NULL!	0	0	0	0	0	0	0	0	1 Day	0	1	0	0	1	0	0	Not Recorded	124/69	85	18	96% on Room Air	No Infiltration	3.11	14.6	140	0.299	13.8	0.99	0.48	137	4.55	24.4	2.9	184	70	60	79	45.9	0	11.45	105.1	89	124	75	583.8
2	39	1	17	#NULL!	1	0	1	0	0	0	0	OSA on CPAP, DLP, Gout and Obesity	5 Days	1	1	0	1	1	1	0	Not Recorded	123/69	121	20	95% on 4L FM	Bilateral Infiltration	10.21	12.7	185	0.202	16.4	1.19	0.06	130	4.92	28.1	7.8	465	113	60	385	47.5	0	26.16	85.9	68.4	86	52	1011
2	34	1	14	#NULL!	1	0	0	0	0	0	0	Obesity	2 Days	1	0	0	0	0	1	0	Not Recorded	125/85	103	20	94% on 4L NC	Bilateral Infiltration	5.65	15.3	232	0.225	15.7	1.14	0.4	131	5.26	21.3	3.1	424	71	60	82	26.9	0	15.59	133.5	80.2	378	59	1127
2	66	1	10	#NULL!	1	1	1	0	0	0	0	Obesity	5 Days	0	1	0	0	0	1	0	Not Recorded	135/71	99	20	93% on 2L NC	Bilateral Infiltration	3.61	10.2	259	0.266	14	1.01	0.46	137	4.87	26.1	10	399	59	60	127	23.4	0	87.58	113	26.3	305	113	788.2
2	50	1	9	#NULL!	1	1	0	0	0	0	0	G6PD	1 Day	1	1	0	1	0	0	0	Not Recorded	135/95	109	20	100% on 10L FM	Bilateral Infiltration	4.97	13.7	157	0.312	13.9	1	0.47	135	4.67	20.3	3.6	190	66	60	273	56.9	0	28.07	40.9	51.7	41	62	679.9
2	70	1	10	#NULL!	1	1	1	0	1	0	0	0	1 Week	1	1	1	0	0	0	0	Not Recorded	125/67	98	18	93% on 10L FM	Bilateral Infiltration	10.46	15.6	175	0.094	14.9	1.08	1.51	133	5.29	22.4	10	329	73	60	161	36.8	0	511.1	20.4	31.1	23	79	273.5
2	81	1	12	#NULL!	1	0	1	0	0	1	0	Dilated Cardiomyopathy	1 Day	0	1	1	0	0	0	0	Not Recorded	116/67	98	22	92% on Room Air	Bilateral Infiltration	4.67	10.6	184	0.15	15.3	1.11	25.6	135	4.58	25.6	8.1	493	106	58	100	13.4	0.1	#NULL!	8.4	19.4	13	62	278.5
2	68	1	21	#NULL!	1	0	0	0	0	0	0	BPH	1 Day	0	1	0	0	0	0	1	Yes (Positive Balance)	105/55	78	18	95% on 5L FM	Bilateral Infiltration	9.51	17.1	189	0.086	17.8	1.31	0.48	136	3.9	24.7	5.3	312	45	60	116	43.3	0	101.2	23.2	35	77	73	1115
2	41	1	12	#NULL!	1	0	0	0	0	0	0	Thalassemia	2 Days	1	0	1	1	1	0	0	Not Recorded	120/74	84	18	95% on 4L NC	Bilateral Infiltration	6.44	14.4	341	0.062	14.2	1.03	0.46	136	4.31	25.1	3.6	230	70	60	83	17.2	0	42.82	61.4	57.1	100	18	1449
2	77	1	4	#NULL!	1	0	1	0	1	0	0	0	1 Day	1	1	0	0	1	0	0	Not Recorded	140/84	94	20	95% on Room Air	Bilateral Infiltration	4.33	13.3	125	0.309	13.5	0.97	1.05	137	3.43	25.7	4.2	266	49	60	426	20.8	1.03	154.7	18.7	44.6	24	49	793.2
2	52	1	11	#NULL!	1	1	0	0	0	0	0	0	1 Day	1	1	0	1	0	0	0	Not Recorded	118/72	94	20	97% on 6L FM	Bilateral Infiltration	8.04	14.2	193	0.277	14	1.01	0.52	130	3.68	22.1	3	181	43	60	114	18.9	0	25.33	58.2	1.5	69	70	446.4
2	34	2	7	#NULL!	0	0	0	0	0	0	0	0	4 Days	0	0	1	0	0	0	0	Not Recorded	108/63	103	18	95% on 2L NC	Bilateral Mild Lower Infiltrates	8.83	14.9	291	0.23	14.3	1.03	0.27	134	4.25	20.8	4.7	215	67	60	331	29.2	0.1	#NULL!	42.2	28.3	133	80	1337
2	40	1	5	#NULL!	0	0	0	0	0	0	0	0	Not Mentioned	1	0	0	0	0	1	0	Not Recorded	127/78	83	18	95% on Room Air	Minimal Bilateral Infiltration	3.26	18.1	115	0.362	14.9	1.08	0.58	136	4.57	25	3.5	389	64	60	147	30.7	0.1	10.66	24.7	32.4	57	69	506.7
2	46	1	11	#NULL!	1	0	0	0	0	0	0	DLP + Obesity	2 Days	0	1	0	0	0	1	0	Not Recorded	119/78	90	20	97% on 4L NC	Bilateral Infiltration	4.52	14.5	155	0.314	14.3	1.03	0.27	135	3.56	20.8	4.2	390	77	60	281	19.5	0	#NULL!	23.4	19.1	34	79	248
2	61	1	6	#NULL!	1	1	1	0	0	1	0	DLP + Hypothyroidism	Not Mentioned	1	1	1	0	0	1	0	Not Recorded	174/84	84	20	99% on 5L FM	Bilateral Infiltration	4.71	13.6	186	0.312	15.6	1.13	0.67	132	4.03	22.7	5.3	303	59	60	71	37.6	0.11	403.9	13.3	25.7	22	67	1376
2	51	1	9	#NULL!	0	0	0	0	0	0	0	0	2 Days	0	1	0	0	0	0	0	Not Recorded	107/63	85	28	95% on 4L NC	Bilateral Infiltration	11.81	12.8	189	0.044	15.8	1.14	0.95	136	4.54	23.3	2.9	265	48	60	1730	69.8	0	#NULL!	29.1	56.8	34	62	605.8
2	69	1	11	#NULL!	1	0	1	0	0	0	0	0	Not Mentioned	0	1	1	0	0	1	0	Not Recorded	139/66	92	20	94% on 10L FM	Bilateral Infiltration	19.18	14.7	272	0.028	16.5	1.2	1.25	129	5.01	22	5.5	168	72	60	682	65	0.1	247.4	50.1	62.9	35	67	1212
2	65	1	13	#NULL!	0	0	0	0	0	0	0	0	Not Mentioned	0	1	1	0	0	1	0	Not Recorded	110/69	87	18	96% on 4L FM	Bilateral Infiltration	10.91	12	280	0.068	15.8	1.14	0.41	130	4.22	19.8	5.4	193	70	60	41	20.5	0	206.5	21.8	28.5	67	71	1906
2	28	2	15	#NULL!	0	0	0	0	0	0	0	0	2 Days	0	1	1	1	1	0	0	Not Recorded	119/73	70	19	97% on Room Air	Not Mentioned	5.9	16.9	219	0.322	14.4	0.99	0.27	140	4.02	26.4	4	376	55	60	89	13.2	0	5	42.3	27.5	32	66	328.8
[truncated: 46 more columns]
