# Supplementary material for: Risk factors, predictions, and progression of acute kidney injury in hospitalized COVID-19 patients: An observational retrospective cohort study
Source: PLoS One. 2021 Sep 29;16(9):e0257253. doi: 10.1371/journal.pone.0257253 (PMC8480894; doi:10.1371/journal.pone.0257253)
Supplement: S2 File — Fig 1A and 1B creatinine data. (XLSX) [file pone.0257253.s002.xlsx]

## Sheet: Sheet1
Descriptives																			Descriptives
AKI stage 1,2or3				Statistic	Std. Error														AKI stage 1,2or3				Statistic	Std. Error
peaked sct vaule	1	Mean		178.667	10.4907														Day # sct start raising	1	Mean		3	0.681318
		95% Confidence Interval for Mean	Lower Bound	157.733																	95% Confidence Interval for Mean	Lower Bound	1.64045
			Upper Bound	199.601																		Upper Bound	4.35955
		5% Trimmed Mean		165.937																	5% Trimmed Mean		1.91304
		Median		154																	Median		1
		Variance		7593.84																	Variance		32.0294
		Std. Deviation		87.1427																	Std. Deviation		5.65945
		Minimum		106																	Minimum		1
		Maximum		635																	Maximum		33
		Range		529																	Range		32
		Interquartile Range		62.5																	Interquartile Range		1
		Skewness		3.35979	0.288737																Skewness		3.96775	0.288737
		Kurtosis		14.0489	0.570095																Kurtosis		16.6835	0.570095
	2	Mean		244.7	18.8533															2	Mean		5.35	1.0937
		95% Confidence Interval for Mean	Lower Bound	205.24																	95% Confidence Interval for Mean	Lower Bound	3.06086
			Upper Bound	284.16																		Upper Bound	7.63914
		5% Trimmed Mean		241.611																	5% Trimmed Mean		4.72222
		Median		260																	Median		5
		Variance		7108.96																	Variance		23.9237
		Std. Deviation		84.3146																	Std. Deviation		4.89118
		Minimum		117																	Minimum		1
		Maximum		428																	Maximum		21
		Range		311																	Range		20
		Interquartile Range		129																	Interquartile Range		5.5
		Skewness		0.362366	0.512103																Skewness		2.00747	0.512103
		Kurtosis		-0.194432	0.992384																Kurtosis		5.00555	0.992384
	3	Mean		420.155	25.7051															3	Mean		7.82759	1.02099
		95% Confidence Interval for Mean	Lower Bound	368.682																	95% Confidence Interval for Mean	Lower Bound	5.78308
			Upper Bound	471.629																		Upper Bound	9.87209
		5% Trimmed Mean		400.456																	5% Trimmed Mean		6.99042
		Median		377.5																	Median		4.5
		Variance		38323.6																	Variance		60.461
		Std. Deviation		195.764																	Std. Deviation		7.77567
		Minimum		181																	Minimum		1
		Maximum		1358																	Maximum		31
		Range		1177																	Range		30
		Interquartile Range		207.25																	Interquartile Range		11.5
		Skewness		2.25728	0.31372																Skewness		1.36439	0.31372
		Kurtosis		8.36537	0.618136																Kurtosis		1.39548	0.618136
