# Supplementary material for: Risk factors, predictions, and progression of acute kidney injury in hospitalized COVID-19 patients: An observational retrospective cohort study
Source: PLoS One. 2021 Sep 29;16(9):e0257253. doi: 10.1371/journal.pone.0257253 (PMC8480894; doi:10.1371/journal.pone.0257253)
Supplement: S3 File — Fig 1C albumin data. (XLSX) [file pone.0257253.s003.xlsx]

## Sheet: Sheet1
										Descriptivesa
										AKI stage 1,2or3				Statistic	Std. Error
										Albumin during AKI	Stage 1	Mean		33.3244	0.656392
												95% Confidence Interval for Mean	Lower Bound	32.0184
													Upper Bound	34.6304
												5% Trimmed Mean		33.3747
												Median		34
												Variance		35.3298
												Std. Deviation		5.94388
												Minimum		17.9
												Maximum		50
												Range		32.1
												Interquartile Range		6.775
												Skewness		-0.0586983	0.265724
												Kurtosis		0.695986	0.525618
											Stage 2	Mean		29.8909	1.30658
												95% Confidence Interval for Mean	Lower Bound	27.1737
													Upper Bound	32.6081
												5% Trimmed Mean		29.9798
												Median		29
												Variance		37.5571
												Std. Deviation		6.12838
												Minimum		15
												Maximum		43
												Range		28
												Interquartile Range		8.1
												Skewness		-0.178954	0.490962
												Kurtosis		0.787403	0.95278
											Stage 3	Mean		26.9203	0.558818
												95% Confidence Interval for Mean	Lower Bound	25.8036
													Upper Bound	28.037
												5% Trimmed Mean		26.9549
												Median		27
												Variance		19.9858
												Std. Deviation		4.47054
												Minimum		16
												Maximum		42
												Range		26
												Interquartile Range		5.75
												Skewness		0.154114	0.299327
												Kurtosis		1.38802	0.590491
