# Supplementary material for: Risk factors, predictions, and progression of acute kidney injury in hospitalized COVID-19 patients: An observational retrospective cohort study
Source: PLoS One. 2021 Sep 29;16(9):e0257253. doi: 10.1371/journal.pone.0257253 (PMC8480894; doi:10.1371/journal.pone.0257253)
Supplement: S4 File — Fig 2 PSI AKI and non-AKI data. (XLSX) [file pone.0257253.s004.xlsx]

## Sheet: Sheet1
		AKI
	pneumonia severity
			Frequency	Percent	Valid Percent	Cumulative Percent
	Valid	2	56	33.3333	33.3333	33.3333				AKI Stage	PS1	PS2	PS3	PS4	PS5
		3	52	30.9524	30.9524	64.2857				0	53.5	35.1	9.7	1.6	0		88.6
		4	47	27.9762	27.9762	92.2619				1	11	34.1	24.4	28	2.4		88.9
		5	2	1.19048	1.19048	93.4524				2	0	27.3	50	22.7	0		100
		10	11	6.54762	6.54762	100				3	3.1	34.4	32.8	29.7	0		96.9
		Total	168	100	100
		non-AKI
	pneumonia severity
			Frequency	Percent	Valid Percent	Cumulative Percent
	Valid	2	65	35.1351	35.1351	35.1351
		3	18	9.72973	9.72973	44.8649
		4	3	1.62162	1.62162	46.4865
		10	99	53.5135	53.5135	100
		Total	185	100	100
		AKI Stage 1
	pneumonia severity
			Frequency	Percent	Valid Percent	Cumulative Percent
	Valid	2	28	34.1463	34.1463	34.1463
		3	20	24.3902	24.3902	58.5366
		4	23	28.0488	28.0488	86.5854
		5	2	2.43902	2.43902	89.0244
		10	9	10.9756	10.9756	100
		Total	82	100	100
		AKI Stage 2
	pneumonia severity
			Frequency	Percent	Valid Percent	Cumulative Percent
	Valid	2	6	27.2727	27.2727	27.2727
		3	11	50	50	77.2727
		4	5	22.7273	22.7273	100
		Total	22	100	100
		AKI Stage 3
	pneumonia severity
			Frequency	Percent	Valid Percent	Cumulative Percent
	Valid	2	22	34.375	34.375	34.375
		3	21	32.8125	32.8125	67.1875
		4	19	29.6875	29.6875	96.875
		10	2	3.125	3.125	100
		Total	64	100	100
