# Supplementary material for: Risk factors, predictions, and progression of acute kidney injury in hospitalized COVID-19 patients: An observational retrospective cohort study
Source: PLoS One. 2021 Sep 29;16(9):e0257253. doi: 10.1371/journal.pone.0257253 (PMC8480894; doi:10.1371/journal.pone.0257253)
Supplement: S5 File — Fig 3A survival data. (XLSX) [file pone.0257253.s005.xlsx]

## Sheet: Sheet1
duration of admission in days * death n/y Crosstabulation							duration of admission in days * death y/n Crosstabulation
Count							Count
		death n/y		AKI (%)					death y/n		Total
		Yes	Total						N	Y		Non-AKI (%)
duration of admission in days	2	1	1	99.4048			duration of admission in days	1	1	0	1	100
	3	2	3	98.2143				3	1	0	1	100
	4	4	7	95.8333				4	6	0	6	100
	5	2	9	94.6429				5	7	0	7	100
	6	7	16	90.4762				6	7	0	7	100
	7	4	20	88.0952				7	5	0	5	100
	8	1	21	87.5				8	12	0	12	100
	9	7	28	83.3333				9	11	1	12	99.4475
	10	9	37	77.9762				10	20	1	20	99.4475
	11	3	40	76.1905				11	11	1	11	99.4475
	12	1	41	75.5952				12	14	1	14	99.4475
	13	3	44	73.8095				13	11	1	11	99.4475
	14	2	46	72.619				14	12	3	14	98.3425
	15	2	48	71.4286				15	10	3	10	98.3425
	16	4	52	69.0476				16	9	3	9	98.3425
	17	5	57	66.0714				17	8	3	8	98.3425
	18	1	58	65.4762				18	10	3	10	98.3425
	19	2	60	64.2857				19	6	3	6	98.3425
	20	5	65	61.3095				20	4	4	5	97.7901
	21	2	67	60.119				21	5	4	5	97.7901
	22	1	68	59.5238				22	1	4	1	97.7901
	23	3	71	57.7381				23	2	4	2	97.7901
	24	1	72	57.1429				25	2	4	2	97.7901
	25	2	74	55.9524				26	1	4	1	97.7901
	27	2	76	54.7619				29	1	4	1	97.7901
	28	1	77	54.1667				35	1	4	1	97.7901
	29	1	78	53.5714				42	2	4	2	97.7901
	30	4	82	51.1905				55	1	4	1	97.7901
	31	1	83	50.5952
	33	1	84	50
	36	1	85	49.4048
	37	1	86	48.8095
	70	1	87	48.2143
