# Supplementary material for: Risk factors, predictions, and progression of acute kidney injury in hospitalized COVID-19 patients: An observational retrospective cohort study
Source: PLoS One. 2021 Sep 29;16(9):e0257253. doi: 10.1371/journal.pone.0257253 (PMC8480894; doi:10.1371/journal.pone.0257253)
Supplement: S6 File — Fig 3B recovery data. (XLSX) [file pone.0257253.s006.xlsx]

## Sheet: Sheet1
	Recovery in patients who did not die
day # start recovery * AKI stage 1,2or3 Crosstabulation
Count
		AKI stage 1,2or3			Total
		1	2	3
day # start recovery	2	4	0	0	4
	3	11	0	0	11
	4	5	0	0	5
	5	3	0	0	3
	6	3	1	0	4
	7	3	0	0	3
	8	1	0	0	1
	9	2	0	0	2
	10	2	1	0	3
	11	2	0	0	2
	12	2	0	0	2
	14	1	0	0	1
	15	0	2	1	3
	20	0	0	1	1
	22	0	0	1	1
	23	2	0	1	3
	41	0	0	1	1
	100	25	2	4	31
Total		66	6	9	81
